# Supplementary material for: Genome-wide microRNA profiles identify miR-107 as a top miRNA associating with expression of the CYP3As and other drug metabolizing cytochrome P450 enzymes in the liver
Source: Front Pharmacol. 2022 Aug 17;13:943538. doi: 10.3389/fphar.2022.943538 (PMC9428441; doi:10.3389/fphar.2022.943538)
Supplement: Supplementary file 2 [file DataSheet2.xlsx]

## Sheet: Supplemental Table 1
Supplemental Table 1. Demographics of liver donors
	Discovery Set (n=91)				Validation Set (n=231)
	Both Races	AA	EA	P Value	Both Races	AA	EA	P Value
	(n=91)	(n= 46)	(n=45)		(n=231)	(n= 104)	(n=127)
Age, years (mean ± SD)	61.7±15.3	59.7±18.6	63.6±10.9	0.439	58.2±16.8	55.5±20.3	60.5±12.9	0.79
Male Sex, n (%)	42(46%)	23(50%)	19(42%)	0.475	105(45.5%)	46(44%)	59(46%)	0.73

## Sheet: Supplemental Table 2
Supplemental Table 2. List of top 20 highest and lowest expressed miRNAs in liver samples
Top 20 highest expressed miRNAs		Top 20 lowest expressed miRNAs
ID	Median CT value	ID	Median CT value
hsa-miR-24_A	14.323	hsa-miR-148b#_B	29.5667
hsa-miR-122_A	14.3449	hsa-miR-301_A	29.5832
hsa-miR-126_A	14.4993	hsa-miR-432_B	29.9127
hsa-miR-223_A	14.9309	hsa-miR-548d-5p_A	29.944
hsa-miR-30c_A	15.2263	hsa-miR-372_A	30
hsa-miR-192_A	15.3076	hsa-miR-26a-2#_B	30
hsa-miR-19b_A	15.6043	hsa-let-7g#_B	30
hsa-miR-30b_A	15.8277	hsa-miR-92a-1#_B	30
hsa-miR-17_A	15.8387	hsa-miR-100#_B	30
hsa-miR-106a_A	16.0784	hsa-miR-29b-2#_B	30
hsa-miR-191_A	16.1736	hsa-miR-450b-5p_A	30
hsa-miR-885-5p_A	16.3078	hsa-miR-142-5p_A	30
hsa-miR-193b_A	16.387	hsa-miR-135b_A	30
hsa-miR-146b_A	16.696	hsa-miR-493_A	30
hsa-miR-146a_A	16.7436	hsa-miR-579_A	30
hsa-miR-484_A	16.8043	hsa-miR-548c-5p_A	30
hsa-miR-30a-5p_B	16.8379	hsa-miR-26a-1#_B	30
hsa-miR-215_A	16.9678	HSA-MIR-1180_B	30
hsa-miR-26a_A	16.9783	hsa-miR-18a#_B	30.041
hsa-miR-16_A	17.0248	hsa-miR-125a-3p_A	30.1167

## Sheet: Supplemental Table 3
Supplemental Table 3. Modulated modularity clustering identified 7 clusters of miRNAs based on Spearman correlation
Gene	Cluster	Average Drgree	Degree
hsa_miR_103_A	1	0.726895	0.819116
hsa_miR_30b_A	1	0.726895	0.815762
hsa_miR_28_A	1	0.726895	0.798443
hsa_miR_30c_A	1	0.726895	0.79592
hsa_let_7g_A	1	0.726895	0.784666
hsa_miR_455_A	1	0.726895	0.778837
hsa_miR_328_A	1	0.726895	0.769093
hsa_let_7f_A	1	0.726895	0.765975
hsa_miR_17_A	1	0.726895	0.765125
hsa_let_7c_A	1	0.726895	0.763337
hsa_let_7d_A	1	0.726895	0.732194
hsa_let_7e_A	1	0.726895	0.725931
hsa_miR_455_3p_A	1	0.726895	0.602847
hsa_miR_375_A	1	0.726895	0.596019
hsa_miR_193b_B	1	0.726895	0.388577
hsa_miR_30e_3p_B	2	0.587184	0.733323
hsa_miR_30a_3p_B	2	0.587184	0.722027
hsa_miR_34a_B	2	0.587184	0.655614
hsa_miR_181a_2_B	2	0.587184	0.651678
hsa_miR_30d_B	2	0.587184	0.629458
hsa_miR_27b_B	2	0.587184	0.567262
rno_miR_7_B	2	0.587184	0.567254
hsa_miR_592_B	2	0.587184	0.542075
hsa_miR_99a_B	2	0.587184	0.520538
hsa_miR_331_A	2	0.587184	0.515927
hsa_miR_33a_B	2	0.587184	0.30915
hsa_miR_15b_A	3	0.547502	0.698164
hsa_miR_99b_A	3	0.547502	0.69764
hsa_miR_324_5p_A	3	0.547502	0.691093
hsa_miR_532_A	3	0.547502	0.675712
mmu_miR_93_A	3	0.547502	0.662876
hsa_miR_361_A	3	0.547502	0.66031
hsa_miR_127_A	3	0.547502	0.660073
hsa_miR_744_A	3	0.547502	0.638022
hsa_miR_148b_A	3	0.547502	0.634341
hsa_miR_26b_A	3	0.547502	0.628961
mmu_miR_379_A	3	0.547502	0.612089
mmu_miR_451_A	3	0.547502	0.608283
hsa_miR_502_3p_A	3	0.547502	0.607917
hsa_miR_130b_A	3	0.547502	0.607088
hsa_miR_9_A	3	0.547502	0.570094
hsa_miR_642_A	3	0.547502	0.569077
hsa_miR_210_A	3	0.547502	0.558533
hsa_miR_429_A	3	0.547502	0.545242
hsa_miR_502_A	3	0.547502	0.532168
hsa_miR_424_A	3	0.547502	0.454256
hsa_miR_503_A	3	0.547502	0.454007
hsa_miR_199a_A	3	0.547502	0.402613
hsa_miR_199b_A	3	0.547502	0.380193
hsa_miR_143_A	3	0.547502	0.379109
hsa_miR_224_A	3	0.547502	0.374125
hsa_miR_452_A	3	0.547502	0.370587
hsa_miR_543_B	3	0.547502	0.340572
hsa_miR_423_5p_A	3	0.547502	0.316905
hsa_miR_214_A	4	0.508588	0.66062
hsa_miR_132_A	4	0.508588	0.648021
hsa_miR_212_A	4	0.508588	0.642802
hsa_miR_409_3p_B	4	0.508588	0.632701
hsa_miR_29a_A	4	0.508588	0.613913
hsa_miR_146b_A	4	0.508588	0.566666
hsa_miR_324_3p_A	4	0.508588	0.544354
hsa_miR_598_A	4	0.508588	0.519584
hsa_miR_31_B	4	0.508588	0.476195
mmu_miR_134_A	4	0.508588	0.455807
hsa_miR_5A00_A	4	0.508588	0.404265
hsa_miR_10b_B	4	0.508588	0.375841
hsa_miR_215_A	4	0.508588	0.291675
hsa_miR_27a_B	4	0.508588	0.28779
hsa_miR_30a_5p_B	5	0.502882	0.676182
hsa_miR_126_B	5	0.502882	0.645945
hsa_miR_744_B	5	0.502882	0.642831
hsa_miR_22_B	5	0.502882	0.633277
hsa_miR_20a_B	5	0.502882	0.615375
hsa_miR_145_B	5	0.502882	0.593921
hsa_miR_9_B	5	0.502882	0.578338
hsa_miR_411_A	5	0.502882	0.561239
hsa_miR_376c_A	5	0.502882	0.554382
hsa_miR_378_B	5	0.502882	0.5428
hsa_miR_424_B	5	0.502882	0.533471
hsa_miR_213_B	5	0.502882	0.530693
hsa_miR_29a_B	5	0.502882	0.530514
HSA_MIR_1244_B	5	0.502882	0.496342
hsa_miR_151_3p_B	5	0.502882	0.400598
hsa_miR_30d_B	5	0.502882	0.364665
hsa_miR_1A00_B	5	0.502882	0.333518
hsa_miR_572_B	5	0.502882	0.328421
hsa_miR_135b_A	5	0.502882	0.266537
hsa_miR_26a_2_B	5	0.502882	0.228584
hsa_miR_1A00_A	6	0.492839	0.671493
hsa_miR_99a_A	6	0.492839	0.654786
mmu_miR_140_A	6	0.492839	0.609412
hsa_miR_340_A	6	0.492839	0.592321
hsa_miR_181a_A	6	0.492839	0.568146
hsa_miR_15a_A	6	0.492839	0.529281
hsa_miR_422a_A	6	0.492839	0.501099
hsa_miR_365_A	6	0.492839	0.496182
hsa_miR_542_3p_A	6	0.492839	0.386303
hsa_miR_337_5p_A	6	0.492839	0.363724
hsa_miR_125a_5p_A	6	0.492839	0.351449
hsa_miR_155_A	6	0.492839	0.34876
hsa_miR_597_A	6	0.492839	0.333945
hsa_miR_192_A	7	0.178554	0.28457
hsa_miR_193b_A	7	0.178554	0.283146
hsa_miR_484_A	7	0.178554	0.281876
hsa_miR_186_A	7	0.178554	0.278608
hsa_miR_885_5p_A	7	0.178554	0.27415
hsa_miR_320_A	7	0.178554	0.272804
hsa_miR_139_5p_A	7	0.178554	0.272466
hsa_miR_93_B	7	0.178554	0.27045
hsa_miR_345_A	7	0.178554	0.263321
hsa_miR_483_5p_A	7	0.178554	0.262271
hsa_miR_146a_A	7	0.178554	0.26069
hsa_miR_126_A	7	0.178554	0.25691
mmu_miR_374_5p_A	7	0.178554	0.25024
hsa_miR_574_3p_A	7	0.178554	0.249125
hsa_miR_203_A	7	0.178554	0.245763
hsa_miR_18a_A	7	0.178554	0.245638
hsa_miR_150_A	7	0.178554	0.243518
hsa_miR_20b_A	7	0.178554	0.237732
hsa_miR_26a_A	7	0.178554	0.237278
hsa_miR_204_A	7	0.178554	0.235216
hsa_miR_194_A	7	0.178554	0.233323
hsa_miR_28_3p_A	7	0.178554	0.230166
hsa_miR_106a_A	7	0.178554	0.225547
hsa_miR_152_A	7	0.178554	0.225225
hsa_miR_218_A	7	0.178554	0.22458
hsa_miR_144_B	7	0.178554	0.219048
hsa_miR_197_A	7	0.178554	0.218646
hsa_miR_148b_B	7	0.178554	0.218373
hsa_miR_628_5p_A	7	0.178554	0.216651
hsa_miR_374_A	7	0.178554	0.216604
hsa_miR_2A00a_A	7	0.178554	0.213681
hsa_miR_25_A	7	0.178554	0.213399
hsa_miR_19b_A	7	0.178554	0.212667
mmu_miR_491_A	7	0.178554	0.210359
hsa_miR_130a_A	7	0.178554	0.210086
hsa_miR_24_A	7	0.178554	0.209689
hsa_miR_576_3p_A	7	0.178554	0.209219
hsa_miR_20a_A	7	0.178554	0.209075
hsa_miR_2A00b_A	7	0.178554	0.208412
hsa_miR_335_A	7	0.178554	0.206661
hsa_miR_511_A	7	0.178554	0.206236
hsa_miR_95_A	7	0.178554	0.2062
hsa_miR_125b_A	7	0.178554	0.205401
hsa_miR_590_5p_A	7	0.178554	0.204447
hsa_miR_142_3p_A	7	0.178554	0.204113
hsa_miR_223_A	7	0.178554	0.202931
hsa_miR_19a_A	7	0.178554	0.202136
rno_miR_29c_B	7	0.178554	0.199
hsa_miR_886_5p_A	7	0.178554	0.197954
hsa_miR_532_3p_A	7	0.178554	0.197565
hsa_miR_128a_A	7	0.178554	0.196187
hsa_miR_122_A	7	0.178554	0.195145
hsa_miR_27b_A	7	0.178554	0.19508
hsa_miR_148a_A	7	0.178554	0.194712
hsa_miR_769_5p_B	7	0.178554	0.194335
hsa_miR_21_A	7	0.178554	0.193971
hsa_miR_125a_3p_A	7	0.178554	0.189301
HSA_MIR_1274B_B	7	0.178554	0.189141
hsa_miR_29b_A	7	0.178554	0.184292
hsa_miR_221_A	7	0.178554	0.182548
hsa_miR_146b_3p_A	7	0.178554	0.182363
hsa_miR_195_A	7	0.178554	0.182228
hsa_miR_181c_A	7	0.178554	0.181405
hsa_miR_199a_3p_A	7	0.178554	0.181202
hsa_miR_34a_A	7	0.178554	0.180997
hsa_miR_101_A	7	0.178554	0.179545
hsa_miR_660_A	7	0.178554	0.178538
hsa_miR_539_A	7	0.178554	0.176546
hsa_miR_185_A	7	0.178554	0.175553
HSA_MIR_1260_B	7	0.178554	0.173802
hsa_miR_16_A	7	0.178554	0.17378
hsa_miR_140_3p_A	7	0.178554	0.173692
hsa_miR_106b_A	7	0.178554	0.172208
hsa_miR_886_3p_A	7	0.178554	0.171796
hsa_miR_92a_A	7	0.178554	0.170963
hsa_miR_27a_A	7	0.178554	0.170245
hsa_miR_376a_A	7	0.178554	0.168618
hsa_miR_191_A	7	0.178554	0.168481
hsa_miR_10a_A	7	0.178554	0.168416
HSA_MIR_1247_B	7	0.178554	0.168252
HSA_MIR_720_B	7	0.178554	0.168103
HSA_MIR_590_3P_B	7	0.178554	0.167885
hsa_miR_425_B	7	0.178554	0.167456
hsa_miR_432_B	7	0.178554	0.166837
hsa_miR_622_B	7	0.178554	0.166516
hsa_miR_487b_A	7	0.178554	0.165171
hsa_miR_107_A	7	0.178554	0.162822
mmu_miR_495_A	7	0.178554	0.162686
HSA_MIR_1291_B	7	0.178554	0.161988
hsa_miR_136_B	7	0.178554	0.159383
hsa_miR_339_5p_A	7	0.178554	0.158862
hsa_miR_133a_A	7	0.178554	0.158485
hsa_miR_222_A	7	0.178554	0.157711
HSA_MIR_320B_B	7	0.178554	0.15677
hsa_miR_942_B	7	0.178554	0.156289
hsa_miR_149_A	7	0.178554	0.155433
hsa_miR_122_B	7	0.178554	0.153394
hsa_miR_652_A	7	0.178554	0.153331
hsa_miR_362_A	7	0.178554	0.152532
hsa_miR_362_3p_A	7	0.178554	0.151626
hsa_miR_138_A	7	0.178554	0.151465
hsa_miR_497_B	7	0.178554	0.149476
hsa_miR_708_A	7	0.178554	0.14842
hsa_miR_16_1_B	7	0.178554	0.148193
hsa_miR_410_A	7	0.178554	0.148149
hsa_miR_301_A	7	0.178554	0.147143
HSA_MIR_1290_B	7	0.178554	0.146911
hsa_miR_135a_A	7	0.178554	0.145037
hsa_miR_192_B	7	0.178554	0.14229
hsa_miR_340_B	7	0.178554	0.139492
hsa_miR_454_A	7	0.178554	0.139262
hsa_miR_31_A	7	0.178554	0.138362
hsa_miR_339_3p_A	7	0.178554	0.137847
hsa_miR_629_B	7	0.178554	0.137188
hsa_miR_214_B	7	0.178554	0.136691
hsa_miR_505_B	7	0.178554	0.13644
hsa_let_7a_A	7	0.178554	0.13592
hsa_miR_493_A	7	0.178554	0.135722
hsa_miR_26a_1_B	7	0.178554	0.135153
hsa_miR_216b_A	7	0.178554	0.134924
hsa_miR_142_5p_A	7	0.178554	0.134498
hsa_miR_616_B	7	0.178554	0.134158
hsa_miR_363_A	7	0.178554	0.134124
hsa_miR_323_3p_A	7	0.178554	0.133379
hsa_miR_548c_5p_A	7	0.178554	0.131887
hsa_miR_370_A	7	0.178554	0.131593
hsa_miR_92a_1_B	7	0.178554	0.130767
hsa_miR_489_A	7	0.178554	0.13023
hsa_miR_223_B	7	0.178554	0.128306
hsa_miR_193a_5p_A	7	0.178554	0.127602
hsa_miR_548d_5p_A	7	0.178554	0.124118
hsa_miR_29c_A	7	0.178554	0.123392
hsa_miR_18a_B	7	0.178554	0.123221
hsa_miR_450b_5p_A	7	0.178554	0.119995
hsa_let_7g_B	7	0.178554	0.119971
hsa_miR_628_3p_B	7	0.178554	0.119744
hsa_miR_889_A	7	0.178554	0.118894
hsa_miR_383_A	7	0.178554	0.110804
HSA_MIR_1274A_B	7	0.178554	0.108743
hsa_miR_766_B	7	0.178554	0.107766
hsa_miR_579_A	7	0.178554	0.10604
hsa_miR_625_B	7	0.178554	0.100789
hsa_miR_372_A	7	0.178554	0.0936592
HSA_MIR_1180_B	7	0.178554	0.0896441
hsa_miR_141_A	7	0.178554	0.0859509
hsa_miR_29b_2_B	7	0.178554	0.0856724

## Sheet: Supplemental Table 4
Supplemental Table 4. Correlation between miRNA and age of liver donor
ID	Pearson Correlation	P value
hsa-let-7a	0.215	0.04
hsa-miR-642	-0.268	0.01
hsa-miR-30d	-0.27	0.01
hsa-miR-31	-0.26	0.01
hsa-miR-744	-0.226	0.03
hsa-miR-16-1	-0.227	0.03
hsa-miR-769-5p	0.225	0.03
hsa-miR-650	-0.215	0.04
hsa-miR-331	-0.212	0.04
hsa-miR-30a-3p	-0.206	0.05

## Sheet: Supplemental Table 5
Supplemental Table 5. Association between the expression levels of miR-1260 and 9 CYP enzymes in human liver samples
	No TFs			Including TFs
Gene	Coefficient	SE	P value	Coefficient	SE	P value
CYP1A1	-0.276	0.0511	1.67e-07	-0.125	0.0519	0.017
CYP1A2	-0.131	0.0428	0.003	-0.0856	0.032	0.0086
CYP2A6	-0.0509	0.0557	0.362	NA
CYP2B6	-0.0618	0.0534	0.249	NA
CYP2C8	-0.0693	0.0418	0.099	NA
CYP2C9	-0.0687	0.0367	0.063	NA
CYP2C19	-0.0716	0.0406	0.079	NA
CYP2D6	-0.0066	0.044	0.882	NA
CYP2E1	-0.0628	0.0405	0.122	NA

## Sheet: Supplemental Table 6
Supplemental Table 6. Testing the association of previously identified miRNAs in our data set
Prediction and functional assay (miRNA inhibitor or mimic transfection)
		Liver expression	Showed association in this study
miRNAs	Reference	Present in our data set	with 3A4 mRNA	with 3A4 protein
miR-27a	shi, 2015	yes	no	no
miR-27b	Pan,2009, Wei 2014	yes	yes, p=0.035	no
miR-122-5p	Gill, 2017	no	NA	NA
miR-206	Liu, 2016	no	NA	NA
miR-224-5p	Yu, 2018	no	NA	NA
miR-298	Pan, 2009	no	NA	NA
miR-628-3p	Yan, 2017	yes	no	no
miR-641	Yan, 2017	no	NA	NA
Prediction and luciferase assay
		Liver expression	Showed association in this study
miRNAs	Reference	Present in our data set	with 3A4 mRNA	with 3A4 protein
mirR-627	Wei, 2014	no	NA	NA
miR-653	Wei, 2014	no	NA	NA
miR-660	Wei, 2014	yes	no	no
miR-361-3p	Wei, 2014	yes	no	no
miR-613	Wei, 2014	no	NA	NA
miR-526b	Wei, 2014	no	NA	NA
miR-569	Wei, 2014	no	NA	NA
miR-548a-3p	Wei, 2014	yes	no	yes, 0.0086
miR-1	Wei, 2014	no	NA	NA
miR-629	Wei, 2014	yes	no	yes, 0.018
miR-532-3p	Wei, 2014	yes	no	no
miR-559	Wei, 2014	no	NA	NA
miR-577	Wei, 2014	no	NA	NA
References:
Shi et al. Pharmacogenomics 16, 1379-1386, 2015
Pan et al. Drug Metab Dispos 37, 2112-2117, 2009
Wei et al. Sci Pep, 4, 4283, 2014
Gill et al. Sci Pep, 7, 12331, 2017
Liu et al. Sci Pep, 6, 26544, 2016
Yu et al. Arch Toxicol 92, 845-858, 2018
Yan et al. Pharmacogenomics, 18, 57-64, 2017

## Sheet: Supplemental Table 7
	AAL002	AAL004	AAL007	AAL008	AAL010	AAL011	AAL012	AAL013	AAL014	AAL015	AAL016	AAL019	AAL022	AAL023	AAL024	AAL025	AAL027	AAL028	AAL030	AAL031	AAL032	AAL033	AAL034	AAL035	AAL038	AAL036	AAL040	AAL041	AAL042	AAL043	AAL044	AAL045	AAL046	AAL048	AAL049	AAL050	AAL051	AAL052	AAL055	AAL065	AAL066	AAL079	AAL082	AAL083	AAL084	AAL109	L005	L020	L024
000377_hsa-let-7a_A	17.6466	18.3356	40	21.1425	21.6801	22.9987	40	19.9804	20.4813	22.1496	21.374	40	40	20.1243	21.2561	23.3753	40	21.4403	21.6266	19.8509	20.4234	20.3073	21.4664	20.6393	19.4583	40	21.6564	40	21.7219	40	40	20.8853	21.5953	20.3559	20.7894	40	40	21.488	40	20.0998	18.8141	20.2857	19.5905	40	40	40	40	40	19.4943
000379_hsa-let-7c_A	17.4115	18.3911	21.5345	22.0611	23.5496	24.6587	19.3686	21.4993	22.633	22.7618	21.8239	22.7265	23.181	20.9314	21.929	24.1578	40	22.7911	23.2224	23.8208	22.595	21.7212	22.4918	22.6302	20.5995	22.4073	22.4011	23.7493	22.728	23.1069	22.6057	23.5187	23.0383	22.7128	22.1919	23.5993	23.2848	22.4468	22.9808	22.5485	21.3182	21.5246	20.8173	22.6968	22.6402	20.7568	18.8052	22.2073	20.8305
000382_hsa-let-7f_A	20.6973	22.6538	24.8151	23.8802	40	26.5637	20.7169	22.7628	23.7366	24.5228	24.4387	40	24.4031	21.8501	23.8302	40	24.2301	23.8836	24.8782	22.6824	23.0907	22.9896	24.4871	23.8075	22.7959	23.8022	24.8512	25.9521	24.5862	24.3792	23.454	23.7233	24.7817	23.6429	23.2586	23.7383	24.7548	23.5815	24.8118	40	22.112	22.7689	21.5746	23.7674	22.5123	22.0827	21.2803	23.3394	21.8612
000387_hsa-miR-10a_A	17.8326	18.3608	21.5891	21.7136	20.7839	22.979	18.5495	19.2974	22.6872	21.8697	21.4081	20.8019	20.8545	19.9947	21.0628	23.7443	21.488	23.1214	21.0657	18.055	20.834	20.7664	20.3393	22.7643	20.6601	20.7664	21.0717	22.7465	21.7381	22.9125	20.7475	20.7768	21.22	17.8593	20.1167	22.3202	20.9578	21.4566	40	20.3375	17.9612	20.3462	19.9526	40	20.0465	40	17.9981	20.066	20.5253
000389_hsa-miR-15a_A	21.9584	23.4262	24.9926	25.0395	24.8557	40	22.7902	40	40	24.8366	25.3495	40	24.916	22.8121	25.0149	25.7579	23.8073	40	25.54	40	23.9831	23.5616	24.9019	40	40	24.3301	24.571	26.3274	25.0757	40	24.307	40	40	40	23.4438	23.6199	24.7382	24.2808	23.8304	40	22.9708	40	22.255	24.6846	23.667	23.5432	22.6077	23.5552	23.0784
000390_hsa-miR-15b_A	18.3374	18.8651	20.8112	20.9265	21.1215	23.128	19.4836	20.8444	21.8159	22.0777	21.6203	21.841	21.8262	19.4106	21.2407	23.321	21.209	22.3919	20.8082	18.9355	20.1312	19.6397	21.2257	21.0033	20.3878	21.0385	40	24.2991	21.7532	21.7495	21.3872	21.8382	21.061	20.766	20.4288	20.7897	21.8363	21.5599	21.3173	20.2311	18.7908	20.7463	20.2275	21.378	20.5504	20.3583	18.1058	19.8244	20.0156
000391_hsa-miR-16_A	15.826	16.3224	17.3951	16.8401	16.5415	17.7572	15.9555	16.7905	18.4298	16.6007	15.7217	15.8199	16.3757	14.6579	15.8455	17.1178	17.1636	18.4888	16.8357	15.7249	16.3338	15.1923	16.0044	17.5645	16.5724	16.2922	16.2313	17.9589	16.6809	16.3555	15.795	16.1153	17.7264	17.5141	15.8701	15.3594	40	16.7743	17.1693	16.7275	16.0182	17.0372	15.8061	17.5203	16.7518	40	14.8784	17.1219	17.3181
000395_hsa-miR-19a_A	19.62	20.8072	23.1795	22.4636	22.5252	24.241	19.7938	21.6574	20.8321	23.2268	21.7546	40	21.7991	20.865	40	24.7491	22.9196	20.7762	23.1691	19.0901	20.7969	21.8364	23.3903	21.1353	20.7563	21.519	23.4771	23.9391	23.0089	23.6725	22.3165	22.1814	22.2275	22.4983	22.135	40	23.5946	21.75	22.633	21.408	21.5434	20.8777	20.2658	40	20.8963	40	19.6361	20.8128	21.7728
000396_hsa-miR-19b_A	13.3631	14.4347	15.7534	15.6043	15.5697	17.9225	13.8647	15.8644	16.192	16.7508	15.7044	17.1195	15.0416	14.5266	16.0451	17.0503	15.9366	15.7893	16.8341	13.3754	14.7045	15.6715	16.6736	15.7614	15.0159	15.2822	16.7767	18.4877	16.8901	17.3412	15.8713	15.8253	15.7688	15.9862	15.6405	15.5112	17.1351	15.3208	15.0387	40	14.5435	14.8156	14.6131	15.8819	14.7921	14.0862	13.3528	14.5082	15.1001
000397_hsa-miR-21_A	14.7762	15.7107	19.1472	19.3055	18.403	20.9067	15.1207	15.7592	40	19.792	19.2651	18.6376	19.3915	17.7485	18.1261	19.1873	19.348	19.4619	18.4823	14.815	18.2802	18.7918	18.3193	16.3392	17.6689	17.8232	19.1762	20.9639	20.0209	19.5842	18.0373	18.7077	18.8476	17.1182	16.5335	40	18.6848	18.6343	40	16.3225	15.215	16.1635	17.337	40	40	40	15.5535	16.9471	16.9353
000398_hsa-miR-22_A	18.4863	18.796	21.788	21.6125	21.0762	40	19.3731	20.7753	40	40	40	40	40	20.3667	21.3614	21.6562	21.7975	21.9913	21.3662	20.7845	21.1331	19.9655	21.0478	20.5569	20.3207	20.7451	40	40	40	40	20.6472	40	21.0527	40	20.4207	21.4563	21.6085	20.4257	20.9907	20.2966	19.6259	20.0556	18.2157	21.7233	19.7854	19.8049	19.3252	20.6131	19.3863
000402_hsa-miR-24_A	12.3363	13.0802	14.1981	14.3377	14.1788	14.7731	12.7548	14.2761	15.4114	13.8217	13.779	14.3055	14.323	13.2755	13.7547	14.7734	14.3964	15.5765	14.5828	12.9414	13.9898	13.7337	13.8578	14.7609	13.8115	14.6775	14.4691	40	14.2969	14.7664	14.211	14.0449	14.7308	14.2206	13.7552	13.8733	40	14.3607	13.8116	14.3231	13.5775	14.1909	13.771	14.7406	13.7789	40	12.1877	40	14.1323
000403_hsa-miR-25_A	20.1531	20.8241	23.412	24.0258	23.4433	26.2112	19.9497	24.1384	23.8352	24.4881	24.4636	24.6198	23.8315	21.9197	23.6439	24.692	24.0637	24.1668	23.0027	21.8151	22.7742	22.7706	23.7973	23.8324	22.4449	23.5575	24.6388	24.3848	24.2442	24.9425	23.788	24.1118	24.5199	22.498	23.3808	23.4893	40	23.7848	22.4719	22.7499	22.144	23.108	21.703	24.294	22.767	40	19.9445	19.7042	22.3064
000405_hsa-miR-26a_A	13.662	14.3505	17.7744	17.6234	16.7787	18.8954	15.1601	16.2282	17.9086	18.1395	17.5823	17.5218	16.8313	16.0629	17.5683	19.4509	17.7746	18.4454	17.6557	16.9565	16.6872	16.8016	17.1962	17.7268	16.2016	16.7384	17.3814	19.075	17.6582	18.1834	16.9195	17.4074	17.6829	17.5676	16.3762	40	17.8187	16.7282	17.6587	17.122	15.7444	17.1152	15.9276	40	16.7989	40	13.7832	16.8227	16.6051
000407_hsa-miR-26b_A	15.8153	16.9147	20.4687	19.986	19.3884	21.7049	17.5867	18.7822	19.802	20.4876	19.8108	20.8039	19.3613	18.1615	20.1069	21.9312	20.1065	20.4072	20.2737	19.6479	19.149	18.756	19.7746	19.0778	40	18.9038	20.4263	21.8201	19.9633	20.4633	19.2333	20.0003	20.6708	20.3281	18.7891	19.78	20.433	19.1512	20.7891	19.0128	18.1372	19.1644	17.868	20.0037	18.6874	18.7266	16.3993	19.1583	18.7341
000408_hsa-miR-27a_A	18.7341	19.2526	22.5256	22.3491	22.4049	25.2158	40	22.0728	23.7601	22.765	22.5822	22.7692	21.779	21.6317	22.6946	24.2876	23.0666	23.6174	22.9218	20.0637	21.7005	23.1519	22.796	23.6371	21.7551	22.7799	20.9532	23.9212	22.7594	23.7241	21.7773	23.8949	23.3858	21.3811	21.9899	22.5537	40	22.9961	22.5214	22.4005	20.2471	21.4829	20.3549	21.5191	21.7528	40	19.1208	20.4775	19.1445
000409_hsa-miR-27b_A	17.4798	18.3513	21.2622	21.6584	21.6684	23.0728	19.64	21.3864	22.1676	22.2272	21.8663	23.7305	21.7437	20.0652	21.3734	24.4525	21.1915	22.3841	22.4055	21.2836	20.7994	21.2614	22.1944	21.6215	20.4445	22.2238	22.8672	24.5792	22.1769	23.0211	22.7491	22.5358	21.8853	21.8772	21.1178	40	23.9214	21.4773	21.9343	21.4801	19.5853	20.7785	19.3685	40	21.1765	19.7942	18.3055	20.472	19.1172
000411_hsa-miR-28_A	18.1399	19.338	20.7531	20.7552	20.8925	23.3967	19.5853	20.8514	22.504	22.2095	21.2598	22.9996	21.5051	20.3406	21.1967	22.1159	21.6753	23.0606	22.025	20.3585	21.1596	20.8196	21.2707	21.2533	20.1003	20.7619	21.7459	23.2426	21.8146	22.3998	21.3597	21.5772	21.7774	21.5882	20.5248	21.7017	21.8472	21.1388	21.215	19.9573	19.2284	19.8545	19.2531	21.7959	20.1366	19.7728	18.7276	20.1406	20.0137
000413_hsa-miR-29b_A	21.6033	22.7938	24.7051	24.8513	23.8949	25.8248	21.739	23.5508	24.4109	24.4257	24.6472	24.8965	24.0196	23.5674	24.1019	24.6169	24.3917	26.6087	24.9036	22.4262	25.6016	24.4927	25.1665	24.2195	24.3483	24.0212	24.408	26.4289	26.3862	25.344	24.803	24.7684	23.8182	24.5181	23.0803	24.6524	24.3749	24.5257	24.2044	24.0483	21.8152	23.3458	22.7038	40	22.7977	40	40	23.7682	23.4383
000416_hsa-miR-30a-3p_B	17.678	18.1183	18.7489	19.0018	18.8322	19.7957	17.7755	19.664	21.2104	18.8729	18.2837	19.0656	18.791	18.2534	19.0015	19.6093	19.1943	21.8741	20.4058	20.3986	18.9337	18.6162	19.2833	20.611	18.8161	19.6569	18.7785	20.0796	19.3619	19.7982	18.7435	19.5074	20.0059	21.0069	18.727	20.2696	20.2932	19.9093	19.9781	20.4016	17.9584	18.675	18.4171	17.8235	19.8394	18.6103	17.6335	20.7426	18.8348
000417_hsa-miR-30a-5p_B	14.843	15.6992	17.1595	17.436	16.7634	17.7213	15.9778	17.7387	19.7867	17.0822	16.6717	17.0175	16.7351	16.683	17.0393	17.6047	17.5692	19.8596	17.4449	17.7489	16.695	16.7148	17.5333	17.7286	17.5003	17.3427	16.8572	18.7116	17.774	17.6828	17.012	16.7185	17.4687	17.9013	16.8183	17.7856	17.5083	17.3715	16.8731	16.349	14.0044	15.4854	15.7248	15.4235	16.7284	15.7742	14.5835	16.8715	16.0336
000419_hsa-miR-30c_A	12.7274	13.7198	14.5735	14.4536	14.316	16.6227	14.3895	16.67	16.6626	16.1917	15.7996	16.5766	14.9248	13.7232	15.6171	17.4544	14.9472	16.7236	16.4915	16.7369	14.6667	14.8421	15.8732	16.8637	15.6625	15.6313	16.4393	17.6395	16.0688	16.6743	16.1694	16.5257	15.7983	16.5328	15.1005	16.7591	17.3777	15.2574	16.3547	15.9494	14.2458	15.2263	14.3689	16.2526	15.2439	14.6054	12.8231	14.4786	14.7624
000420_hsa-miR-30d_B	16.8755	17.7134	19.5924	19.6546	18.7092	20.1555	18.5335	19.7818	21.7284	19.263	18.7533	19.2582	18.8405	18.8265	18.8798	19.8541	20.0891	22.247	19.8219	19.8955	18.8947	18.7737	19.7157	20.337	19.5617	19.5057	18.9574	20.8369	19.8934	19.7898	19.4105	18.9663	19.8229	20.131	19.0352	19.9165	19.7738	19.5944	19.3215	18.7225	16.0694	17.7228	18.2894	17.4855	18.9171	40	16.6019	19.114	18.6089
000422_hsa-miR-30e-3p_B	16.6669	17.7863	18.1719	18.431	19.271	19.2383	17.6773	19.3658	20.5498	18.3086	17.6022	18.5498	17.9895	17.4443	18.5173	18.589	18.4546	20.9964	19.7945	19.7334	17.8201	40	18.5976	20.1538	18.479	18.7898	18.151	19.4914	18.6767	19.192	17.828	18.7955	19.5144	20.0778	18.3371	19.7417	19.835	19.0647	19.3045	19.6108	17.0695	17.5022	17.5519	17.4012	19.0789	17.8809	17.2314	19.811	17.7422
000426_hsa-miR-34a_A	40	40	22.839	23.5958	22.5298	25.7548	19.7512	20.3758	21.5126	24.4798	23.4811	22.8287	22.6246	20.8265	22.5858	22.6053	22.0802	23.4957	23.1069	20.2655	21.2236	21.5612	22.2598	21.8653	21.765	21.8192	21.7634	23.8076	23.2232	23.807	21.7043	24.4069	22.2988	21.8349	21.6276	40	21.6163	21.9011	40	21.8263	19.3902	20.1307	18.4529	40	40	40	18.5201	20.4558	19.6198
000431_hsa-miR-92a_A	15.6317	16.5038	18.4238	18.6604	19.4558	21.0501	17.7236	19.4073	19.4936	20.0907	20.0587	20.0059	18.6159	17.7975	19.7441	21.6649	19.0005	19.3627	19.8233	16.6782	17.7369	18.8023	20.209	19.5691	17.712	18.8972	40	20.7791	19.6401	19.8406	19.6788	19.8321	18.9868	18.2198	18.7268	40	21.3699	19.5848	40	18.3254	40	18.0066	18.2542	40	40	40	16.4356	18.5159	17.8199
000433_hsa-miR-95_A	21.0448	22.0853	23.8199	23.7628	23.6034	24.1348	21.7742	21.2357	24.4354	23.4292	22.7514	23.7125	22.8109	22.6999	22.6347	23.8258	40	25.7531	24.2774	20.3219	22.8516	22.2802	23.0757	23.788	22.4151	23.362	22.7921	25.2292	23.243	25.0589	23.0241	22.9298	24.2353	21.7182	22.9958	23.1589	23.2208	23.5654	40	22.7919	22.1113	23.2511	23.0904	25.0188	23.2458	22.6366	20.6039	22.591	23.3211
000435_hsa-miR-99a_A	40	16.4282	18.7318	18.3584	18.6025	21.0735	16.921	18.4038	19.548	19.6848	19.2722	19.7878	18.8041	17.4887	19.4049	20.6971	18.826	19.9389	19.5423	18.7432	17.7723	18.8067	18.7408	19.4097	17.7786	18.4931	19.9922	21.0962	19.6878	20.0586	18.816	20.5371	19.1978	19.6362	18.4077	20.3558	20.1725	18.7382	19.0062	18.782	16.861	17.906	16.7956	19.7643	18.6145	17.823	15.8371	17.7495	17.4222
000436_hsa-miR-99b_A	17.708	18.4892	21.3199	21.3037	21.1024	23.3949	18.8607	19.3254	22.3901	22.5	22.5912	21.8401	21.5456	20.3335	21.6427	23.3665	21.6185	22.7474	21.2269	19.6576	20.4829	21.2685	20.8014	22.6037	20.5157	21.3448	21.3594	23.8036	22.014	22.3375	21.4622	21.722	20.8416	19.7905	20.838	21.8984	21.3146	22.0922	21.7052	20.5091	18.6531	20.7965	20.2808	22.1527	20.11	20.3342	18.1082	20.1431	20.5487
000437_hsa-miR-100_A	16.2616	16.486	18.8017	18.5903	18.7798	21.0046	16.8932	18.6408	19.6379	19.7602	19.2194	20.3796	18.8963	17.5332	19.7238	20.68	18.7513	20.0108	19.4319	18.7835	17.6573	18.8461	18.7945	19.468	17.7339	18.6595	20.1007	21.3695	19.7037	20.069	18.6181	20.2105	19.2582	19.7465	18.37	20.4504	20.1671	18.7179	19.1392	18.7833	16.8647	17.899	17.0821	19.8285	18.6641	17.8485	15.7817	17.8474	17.4549
000439_hsa-miR-103_A	18.953	19.7469	21.7934	21.9499	21.8867	23.8243	20.1448	21.47	22.7497	22.7375	22.9675	23.0168	22.4232	20.7499	21.8091	23.8648	21.9196	23.2969	22.7535	20.8113	21.6245	21.4464	40	22.6857	20.8539	21.78	22.5155	23.858	22.8875	22.9062	21.696	22.177	22.5408	21.9068	21.7664	22.0494	23.2278	21.9714	21.4373	21.2509	20.4366	20.7679	20.2561	22.4392	21.0892	20.5742	19.4862	21.1687	19.7975
000442_hsa-miR-106b_A	17.6187	18.7638	21.6423	21.7458	21.0212	23.7125	19.445	21.2262	21.7445	22.0425	21.466	21.8038	21.4461	19.764	21.361	21.8287	40	21.8344	22.2278	19.1879	20.5581	20.5944	21.6716	21.3778	20.6237	20.8981	21.8272	23.5006	22.4158	22.5151	21.1681	21.4053	21.4078	19.515	20.5278	40	21.7639	21.5009	40	20.0865	19.3927	20.4063	19.2396	40	19.4273	40	18.2972	20.7389	20.1371
000443_hsa-miR-107_A	23.0931	23.7711	25.3647	25.3773	25.1272	27.4493	24.487	40	27.2885	26.6425	26.3028	26.2077	25.2419	24.825	25.2952	29.7212	25.5319	26.5364	26.8131	40	24.75	25.4322	27.5405	26.6287	25.035	26.1224	27.4016	27.4277	26.9929	26.8372	26.8378	26.7662	25.7744	25.1797	25.0732	40	40	26.8944	40	40	24.9473	24.778	23.8279	40	40	40	22.178	24.4767	24.0999
000449_hsa-miR-125b_A	14.7947	15.673	18.82	19.0134	19.2063	21.5823	17.2769	18.6447	20.1995	20.1981	20.1324	20.7261	19.3853	18.0884	20.179	22.5241	19.5796	20.4731	19.8001	19.6608	18.6523	18.8648	19.6498	20.0434	18.2111	19.1015	20.1422	21.6622	20.3519	20.6276	19.8235	20.828	19.0646	19.8108	18.7668	40	20.5318	19.3188	40	19.0355	16.7192	18.5035	16.8792	40	18.6039	40	15.6117	17.7574	17.5059
000451_hsa-miR-126#_B	17.0215	18.1799	19.4402	19.2779	18.7587	19.7998	16.9417	18.0773	21.0995	18.7037	17.7826	18.3221	18.8111	17.8261	18.713	19.3896	19.7654	21.7691	19.8324	18.9551	18.8075	19.4838	18.6229	19.3497	18.2205	19.5414	18.1933	20.6387	19.3755	19.2779	18.6326	18.0481	20.2273	20.5527	18.6359	19.5944	18.7327	19.7705	19.8184	18.6626	15.9845	17.825	17.8798	17.4228	19.1192	17.5747	16.8132	19.5714	18.3535
000452_hsa-miR-127_A	19.673	20.0315	23.8899	23.3917	23.037	25.7242	20.6561	20.3228	23.5199	24.0714	24.3583	24.6142	23.5341	22.5631	23.8029	24.8199	23.9217	23.4102	22.5967	21.1691	21.8071	23.8187	21.5732	23.2407	21.392	23.4815	23.6234	25.0158	23.8414	25.1191	23.0529	21.8574	22.5288	21.4895	21.6096	23.7934	22.7897	23.7946	23.8239	21.1299	19.784	21.5422	40	22.8271	21.8	20.9431	19.4741	21.1168	21.6957
000454_hsa-miR-130a_A	18.7937	19.781	21.9032	22.3824	22.4082	24.1546	19.5436	20.266	22.7515	23.1884	22.7377	22.9798	22.2546	20.2989	21.3948	23.3514	21.8934	23.1441	22.5833	22.0469	20.8467	21.7724	21.5454	21.761	21.0105	22.0557	21.7588	23.8131	22.885	24.2787	21.9913	21.7965	22.2907	22.8158	20.7094	22.4461	40	22.4153	40	21.2776	18.8233	20.9446	20.7399	40	20.718	40	18.7191	21.5422	20.7866
000456_hsa-miR-130b_A	21.3196	22.1818	23.8085	24.3097	23.7705	25.2078	21.8812	24.91	26.4041	25.0093	24.8184	25.6948	24.8037	23.0131	22.3158	26.1987	24.0022	25.1164	23.0324	21.8077	24.23	23.653	24.128	22.7182	23.007	24.5463	24.8998	40	23.9894	24.7445	23.904	23.8214	23.7413	23.2009	22.177	23.3762	24.376	23.3237	23.6648	21.5192	22.4931	22.6816	22.8127	25.2714	19.7817	23.5356	22.4396	24.5554	22.811
000457_hsa-miR-132_A	18.6322	18.685	20.6272	20.6382	19.6562	21.7248	18.2109	17.84	21.3224	20.7203	20.6538	20.4575	20.505	19.0768	20.3732	21.6183	20.3468	21.8303	18.7213	18.499	19.8331	19.8095	19.2743	19.9361	20.1121	19.9869	20.1984	21.8578	20.4946	20.9784	19.6289	20.1713	20.0913	19.7383	19.5196	19.6211	18.7811	19.9652	20.8352	19.2766	18.2192	20.4835	19.807	20.8156	19.2966	20.3651	18.6374	19.1795	20.0628
000460_hsa-miR-135a_A	28.0687	26.7132	40	28.3178	40	40	27.3354	28.3521	28.9616	40	40	40	29.1052	28.734	40	40	40	29.2487	29.2155	24.561	30.6143	29.1958	30.0845	28.8874	29.1199	40	40	40	28.4097	34.7405	29.7562	40	28.939	26.9054	28.5601	40	40	40	40	40	40	29.0262	28.0853	40	26.8921	28.6671	25.0368	28.3835	30.4184
000463_hsa-miR-141_A	40	24.9756	30.0531	28.2553	26.6876	29.5048	22.8898	40	27.6691	28.9219	27.7458	40	25.7997	40	27.8615	26.701	26.7241	28.5448	26.183	19.1696	27.1545	27.9425	40	26.9013	26.7067	26.8233	27.134	40	40	25.5747	26.2101	28.0085	25.8139	20.443	26.6987	26.9069	40	27.9151	40	40	25.294	40	24.7321	40	40	40	26.1293	40	26.8473
000464_hsa-miR-142-3p_A	18.243	18.7962	22.0983	22.6903	22.5576	25.6892	19.5855	22.59	20.7959	24.2301	22.3875	23.55	22.5546	20.568	23.4315	23.8309	22.5341	21.3635	22.3707	20.0599	22.2668	21.8257	22.8806	22.6414	20.7131	21.7033	22.0515	28.6578	23.74	23.8273	21.0329	23.8128	23.9277	21.0448	21.9975	22.1491	40	22.2952	21.6538	20.8115	20.7477	20.7757	19.7996	22.1327	20.7761	21.2431	40	21.2433	19.857
000468_hsa-miR-146a_A	15.1871	15.6943	15.8097	16.8784	16.6284	16.9571	15.4209	17.102	17.6312	15.8326	15.7837	14.8274	15.7405	15.4319	15.6148	15.7911	17.0527	18.5209	17.4543	15.6581	16.4032	16.428	15.7518	17.6884	16.2997	15.6935	15.0836	16.7367	15.8646	15.681	14.0961	15.796	17.8934	15.782	16.242	16.7879	15.822	16.3429	16.7112	16.8958	17.768	16.4639	40	16.9726	17.104	17.0415	15.099	17.8484	16.7606
000470_hsa-miR-148a_A	16.813	18.1374	19.8897	19.6739	18.7643	21.4227	18.4294	20.9798	19.9907	20.4224	19.9192	40	19.2577	17.7382	20.1651	22.7292	19.6083	19.5852	21.1611	20.6916	19.3542	19.0601	20.5059	19.7525	18.8358	19.7781	20.4511	40	19.7536	20.8297	20.6848	20.9073	19.7494	20.5272	19.1435	40	40	19.5734	18.4941	19.7399	17.7696	18.5739	16.964	40	40	40	17.2521	18.7473	17.8609
000471_hsa-miR-148b_A	23.3897	24.1168	25.8303	27.0912	27.2002	27.052	24.7708	25.6752	26.8186	28.7879	25.8086	25.7514	25.6187	25.137	25.6151	27.2284	25.8814	27.2474	26.846	24.9386	24.6987	25.7618	27.6419	26.7822	25.6063	26.7255	26.2373	28.8184	26.8271	26.6529	25.4617	25.4763	25.9541	25.1425	25.5179	26.8678	26.2683	26.4091	25.6908	25.9338	24.341	25.9689	40	27.0379	24.9526	24.6583	23.9235	24.7503	24.3833
000473_hsa-miR-150_A	15.5405	14.8982	16.9034	18.4351	17.3206	18.1068	16.8175	18.5968	18.6075	18.3084	17.0491	16.3961	17.6845	16.8384	17.9873	16.0625	18.6648	20.7289	17.2117	16.9313	18.1812	17.4859	17.9021	20.5524	17.5359	17.5846	14.6239	17.8677	18.3123	17.7474	15.0534	18.8348	18.5852	16.5805	18.2566	18.567	18.6956	18.2692	18.1835	18.8004	18.3485	18.3872	40	18.2801	18.7593	19.6795	15.605	18.7963	18.575
000475_hsa-miR-152_A	19.4558	20.6642	21.8108	22.0711	21.7672	22.8345	19.9366	21.0589	22.9933	22.0245	21.5175	22.304	21.9744	20.8171	21.2279	22.5252	22.0899	23.2655	22.2188	21.6069	21.5718	21.0717	21.2781	21.8472	21.2435	21.7648	21.346	23.6396	21.9643	22.2868	21.5581	21.7735	21.91	22.2857	21.3326	21.8095	40	21.4459	21.8427	21.7637	21.0346	21.037	40	22.2302	21.3289	20.5325	40	20.7941	21.261
000480_hsa-miR-181a_A	19.1129	19.7752	22.0954	23.1571	23.1861	23.9732	20.9195	22.0307	23.3809	23.8295	22.7767	40	23.1848	22.0502	23.5757	23.6506	23.6142	24.7387	23.6447	21.7371	22.5095	23.3838	23.4057	23.9095	21.8292	22.9878	23.4411	25.7753	24.7772	24.3187	22.8186	23.6424	23.8347	21.8251	22.5765	23.7868	24.03	23.8382	23.3468	22.5885	21.0094	22.2478	40	23.7717	22.7538	22.3284	19.0123	22.4128	21.8645
000482_hsa-miR-181c_A	22.5926	23.8686	28.9018	29.973	29.9033	31.2615	26.8014	27.2953	27.9024	28.5312	30.2169	40	31.5809	28.6678	30.4603	32.1013	28.1814	29.9787	30.7217	26.4559	28.079	28.8627	28.8029	29.5133	27.1516	28.7644	29.2793	30.5565	29.6173	31.7708	27.6465	28.9597	28.721	26.8961	27.6823	40	29.9078	30.2669	40	27.7925	25.7779	27.8008	26.4523	40	40	40	24.8114	27.8011	26.5995
000491_hsa-miR-192_A	13.5937	14.7544	15.066	14.8401	14.8153	16.1534	14.2304	16.2835	16.5962	15.1847	14.7734	15.9686	14.8019	13.813	14.7713	15.1772	15.0066	16.6879	16.2132	14.523	14.6872	14.5984	15.5137	15.6264	14.8261	14.812	15.6956	16.7493	15.2657	15.5419	14.7572	14.9033	15.5586	15.4877	14.7484	15.3321	15.823	15.0242	15.7516	14.7792	14.3114	14.7444	14.5928	15.8238	14.7985	14.7519	13.773	14.7673	15.5517
000493_hsa-miR-194_A	14.701	16.0227	17.2827	17.2415	17.0109	18.759	16.1228	18.5321	18.5244	17.6473	17.291	40	17.2415	15.9143	17.1131	18.487	17.3557	18.3461	18.6208	16.7091	16.9894	16.6729	17.8266	17.6126	16.7511	17.1457	17.7294	18.9193	17.608	18.4926	17.3285	17.6449	17.7714	17.2541	16.8211	17.59	18.6957	17.4922	17.6941	17.1306	16.4786	16.7788	15.233	17.9212	17.0447	15.8585	15.3141	16.7841	16.8992
000494_hsa-miR-195_A	16.4176	17.4434	19.819	19.8081	18.7985	20.9603	16.3823	16.7815	20.6515	19.7071	18.9115	40	19.2928	18.8618	18.9099	20.4909	19.4296	21.2776	19.6441	19.3152	19.2973	18.2955	18.4726	19.7098	18.1998	18.8887	18.9822	40	20.1096	20.2645	18.6788	19.8789	19.3107	19.8516	18.0138	40	19.3541	19.5735	19.7419	18.2833	16.757	18.11	17.7752	40	18.4546	40	16.218	40	17.7661
000497_hsa-miR-197_A	40	18.8818	20.3082	20.1229	20.4176	21.1537	19.7492	20.6859	20.8427	20.72	21.2556	40	40	20.5158	20.831	22.5371	21.4251	21.1029	20.7893	20.3971	20.3989	20.3199	20.4522	21.8741	19.944	20.6486	20.669	40	20.7696	21.0262	20.8169	20.7399	20.8689	20.7093	20.6108	21.4184	21.3986	20.9793	21.7896	40	20.5199	20.9028	40	21.6464	20.4544	20.925	17.8218	20.9953	21.504
000498_hsa-miR-199a_A	40	24.817	29.7149	27.1616	28.5759	40	25.1831	24.6462	26.7396	27.2618	40	40	27.1685	25.673	40	28.0003	28.7074	40	28.149	27.9616	28.3991	27.8955	26.6615	40	26.5473	26.7994	26.7217	40	28.2816	28.2014	40	26.7096	26.0554	26.4148	26.5752	40	28.0814	27.1402	26.6203	26.1935	23.6947	26.2115	24.8379	40	25.4486	25.698	23.9977	40	25.2799
000500_hsa-miR-199b_A	40	25.0462	29.1764	40	28.3673	40	40	25.7654	27.5589	40	40	40	27.5187	26.5197	28.9162	40	40	30.5693	27.0213	26.0752	40	27.2147	40	27.8549	40	28.5041	28.2719	40	40	40	27.0797	40	26.9508	40	25.7189	40	27.102	28.5726	28.1624	26.0259	24.6098	26.1778	25.8287	30.7435	26.5935	26.7518	25.4077	25.3849	26.4582
000502_hsa-miR-200a_A	20.0364	20.0353	22.7924	23.1346	21.771	23.6138	19.7958	21.0542	21.4951	22.4704	21.9233	22.1058	21.5654	21.7374	22.3855	20.6779	22.3966	23.1895	21.7603	17.5216	21.7406	22.3191	21.6981	22.7303	21.6734	22.4783	21.8017	24.1968	22.0974	22.649	20.2056	21.7826	22.7255	18.7431	21.6212	22.7886	22.3643	21.9108	23.1232	21.9044	22.094	21.6629	21.0182	22.9874	21.5477	21.8207	18.9093	22.1903	21.755
000507_hsa-miR-203_A	18.8732	20.2143	21.5638	21.4709	21.2584	22.3394	20.6096	22.65	23.368	22.3176	21.5182	21.7163	20.7129	19.9576	21.4962	23.2405	40	23.0045	21.1701	15.8227	21.5546	20.2644	21.8019	21.3206	21.2129	21.2109	23.4947	23.1222	21.5138	22.5598	22.5755	21.5473	22.5983	19.1046	20.7879	21.5575	21.8157	21.7104	21.6922	20.503	20.1913	20.5542	20.675	22.4717	18.7843	20.4114	19.9743	21.4119	20.7405
000508_hsa-miR-204_A	19.8404	19.8084	21.1987	20.8154	20.2379	22.0555	19.3052	19.1624	22.0933	20.6365	20.481	19.8052	20.5478	19.4586	21.0552	23.6077	21.4454	22.4872	21.4831	24.0411	19.258	20.1677	19.4827	21.744	20.8263	20.642	19.8674	21.5743	20.7181	22.4889	21.0227	19.7517	20.5023	22.0927	19.8304	21.9973	20.7148	20.9213	20.588	21.5556	19.1297	21.609	40	21.9583	21.5192	20.6339	19.4541	19.6434	20.4963
000512_hsa-miR-210_A	17.736	40	19.939	20.4685	20.7334	21.7569	17.7645	17.6366	21.2273	21.1973	20.4528	21.5239	20.9351	20.3134	19.559	22.5362	40	21.9058	19.4679	17.4755	20.7773	19.5771	19.3289	18.9453	19.9025	21.1973	20.8787	22.4914	20.9589	21.1867	20.6909	20.2509	20.4104	19.7814	19.3226	19.6584	18.3094	18.7611	21.5149	18.6127	17.4596	19.9803	20.2338	22.0334	20.2561	19.2086	17.8534	20.7575	19.5154
000515_hsa-miR-212_A	21.2352	21.8384	23.9711	24.3388	23.2553	25.5082	22.3016	22.129	25.531	23.8189	23.0909	22.4189	24.2216	22.9109	24.2432	24.1747	23.8108	25.2581	21.7449	23.3561	23.6094	24.4427	22.4759	24.3212	23.8187	23.807	23.9982	25.7843	24.1183	24.7051	23.3593	23.4256	23.6936	22.8082	23.7441	23.8115	22.4947	23.7843	25.1304	23.0692	21.6595	25.4337	23.9825	25.0354	23.1687	24.6953	21.7662	22.9892	24.0379
000516_hsa-miR-213_B	27.1094	26.1363	27.9343	28.5693	26.4275	29.7043	40	27.6645	40	26.7534	27.0751	25.7365	26.893	26.4643	28.8681	27.4011	40	40	27.3573	27.651	25.8012	26.9516	27.4258	40	28.1855	28.1479	24.8182	27.4322	27.9281	26.8402	26.1387	28.6618	40	27.0693	26.02	28.5669	27.3679	29.2617	27.7296	40	24.9211	25.9108	25.0489	26.0048	27.0613	26.4909	24.3136	28.5259	25.7354
000518_hsa-miR-215_A	40	40	15.3104	15.1816	15.4046	40	40	17.1141	17.4005	15.7617	14.9653	40	40	14.4538	15.1691	15.5666	15.2716	16.9678	16.5628	15.495	14.8005	15.3869	16.299	16.254	15.618	15.8225	16.6996	17.4705	15.5867	40	40	40	16.4804	15.9018	15.4195	40	16.3088	15.7877	40	40	14.8296	15.7591	40	40	40	40	13.8801	15.6548	15.9467
000521_hsa-miR-218_A	20.6474	20.9405	23.0998	23.7367	22.0943	25.1863	19.7232	22.0206	23.8231	23.2913	22.332	22.5434	22.7825	21.4618	22.5833	23.3281	24.0633	24.5679	21.9687	20.7331	22.1128	22.708	22.5546	24.6408	22.7463	23.0512	22.5954	23.7596	23.7385	23.2605	22.2289	22.0765	22.324	21.7642	22.521	23.8263	40	23.5113	23.4449	22.4136	20.6164	22.5955	22.3151	23.7611	22.4007	21.9228	20.4288	22.1765	22.286
000524_hsa-miR-221_A	20.0876	20.2313	24.3043	24.6556	25.2743	26.6338	21.7425	23.215	25.0642	24.908	24.783	24.4281	24.7921	23.0806	25.4012	40	24.6101	23.736	24.4276	19.4054	22.8094	23.9421	24.2798	40	22.6425	24.5226	24.7854	40	25.6256	24.9193	24.7472	25.808	24.2774	20.7278	23.5531	40	23.9162	25.1879	23.8381	23.7592	22.3299	22.734	21.9658	40	22.8735	40	19.9393	22.671	22.0386
000528_hsa-miR-301_A	40	40	30.0271	40	28.6	40	24.7083	26.2992	25.6498	26.6679	40	40	40	24.9891	40	40	40	27.5725	29.5623	25.8623	26.6144	27.845	29.4785	40	25.9271	40	30.1922	40	28.2168	40	40	26.804	26.7778	24.9373	27.6476	40	40	29.0223	40	25.5502	25.39	26.8112	40	40	40	40	23.752	26.0481	25.1162
000539_hsa-miR-324-5p_A	21.6371	22.5065	24.656	24.7425	23.8089	26.1795	22.7442	23.513	24.774	25.7331	25.5199	25.491	24.3215	23.1949	24.5955	25.1919	24.5879	25.509	24.1734	23.8114	23.1077	23.6612	23.7902	24.6169	23.3328	23.9799	25.0763	26.0206	25.8234	25.5115	24.7766	24.02	23.5885	22.9971	23.4402	24.579	25.1671	23.9424	23.5328	23.7568	22.2988	22.5249	22.0673	24.8165	23.0725	22.747	21.7841	22.6295	22.5155
000543_hsa-miR-328_A	17.8158	18.6803	21.7796	22.373	21.6401	24.6492	20.1094	20.8456	21.7595	23.6661	24.0508	40	22.6452	21.3984	22.8131	24.9456	22.1624	22.4153	22.2904	22.5152	21.7609	21.8896	22.7239	21.9785	20.5423	22.0279	23.5136	24.5584	23.8168	23.5175	22.7458	23.2456	21.9557	21.8225	21.6422	22.8052	23.6585	21.7995	22.7554	21.4358	19.7003	21.4961	21.615	22.6337	20.6481	20.8023	18.5124	20.0974	19.824
000545_hsa-miR-331_A	15.8821	16.8274	17.9334	18.1471	17.8655	18.6793	17.7629	19.5791	19.4725	18.3899	18.5467	18.7778	17.8439	17.1416	18.0631	19.4843	17.8909	20.7019	18.4877	18.4676	17.6433	18.5496	18.7824	20.3554	18.5215	18.6682	18.7995	19.7175	18.6147	18.5589	18.1005	18.0589	18.3232	17.684	18.1984	19.3442	19.1515	18.2527	18.7658	40	17.6097	17.9206	18.3024	18.6937	40	17.6132	15.8982	17.8407	17.6883
000546_hsa-miR-335_A	20.2021	21.2615	22.7664	22.7669	21.6636	24.4945	20.6862	22.5226	22.8188	23.65	22.5154	40	21.8404	20.8391	22.3819	24.8029	23.4269	24.022	23.8858	21.784	22.2068	22.5526	22.8578	23.2289	21.8172	22.5497	23.0116	24.8225	23.7526	23.7498	22.665	22.7518	23.7802	22.0305	21.6772	40	25.3326	23.2413	23.0848	21.8165	20.9802	21.5719	21.3389	40	22.411	40	19.7761	22.1049	20.906
000554_hsa-miR-361_A	21.6424	22.6283	24.0276	24.3091	23.6984	26.2554	22.6716	24.2686	25.7409	25.6666	25.1242	24.3206	23.8625	23.0849	24.5051	27.0158	40	25.2094	25.0898	23.8404	23.7119	23.6649	24.6591	26.3855	23.9062	25.3885	25.7455	27.9456	24.3485	26.0086	26.0864	25.4671	24.8436	23.0056	24.6303	26.5855	24.8966	25.0824	24.5024	24.2427	22.7495	23.7419	22.9991	25.0185	24.5272	23.6709	21.6722	23.4533	23.4724
000560_hsa-miR-372_A	27.0831	26.8205	29.84	28.9718	25.7585	40	25.7092	27.8674	40	28.4508	25.2664	40	29.5988	28.9346	30.116	40	27.8675	40	29.872	29.6542	25.2316	40	25.2771	40	27.2386	28.6294	25.732	40	29.2417	29.9203	27.4222	25.1855	27.6863	40	40	40	40	40	40	40	25.8384	40	40	40	40	40	23.6137	25.1048	40
000563_hsa-miR-374_A	17.9571	18.7637	21.101	20.4937	19.8308	21.1592	18.132	20.8067	19.7467	20.2882	18.7861	19.445	19.2798	18.6482	19.8808	21.0843	20.3265	20.6591	20.0336	17.7045	18.8628	19.2788	19.9319	19.8947	18.7684	19.3496	19.8749	21.8036	21.5789	20.1052	19.3005	18.6562	19.8258	19.8938	18.7699	19.3335	19.4199	19.4081	20.5511	19.117	18.1358	19.6848	18.818	20.4218	18.582	18.7701	17.8518	19.1555	19.3284
000564_hsa-miR-375_A	19.1827	20.3234	20.7518	21.3039	21.3692	23.5602	20.3247	23.513	22.7851	22.6627	23.0712	21.5488	20.7517	20.6649	22.8245	24.1837	22.2686	22.9022	22.7752	22.0387	23.0525	22.0397	22.8162	22.3747	18.7692	21.8469	23.1647	24.1309	22.5959	23.4918	22.3267	21.826	22.4674	20.1371	22.6338	23.7475	24.1941	22.0482	23.2051	22.1458	20.9601	21.5833	21.6103	21.5539	22.826	20.4557	19.5904	21.583	21.8327
000565_hsa-miR-376a_A	21.6407	21.8826	23.7224	23.206	22.3602	23.5157	20.9906	21.0222	24.6765	22.4214	21.5702	21.825	22.7843	21.6044	21.5671	23.123	23.9598	24.7926	22.1776	21.7579	21.5319	23.6514	20.5894	23.9314	22.6924	23.7052	22.2601	23.7253	22.9436	23.7941	22.5276	19.8141	22.5669	22.7555	21.7831	21.7857	40	23.7004	23.3358	21.3399	20.5744	22.3149	21.9691	22.8108	22.2745	20.9616	22.642	21.8245	22.7931
000567_hsa-miR-378_B	24.8251	25.8544	27.7666	40	26.5308	28.1828	25.0946	27.8353	27.7454	27.4652	28.0046	27.8115	26.3903	27.4046	27.6224	28.548	40	27.4505	27.8922	40	26.8265	27.9062	28.2872	28.2037	26.7736	28.0173	27.8358	28.3474	40	27.8351	40	28.2188	26.8033	27.4504	27.9283	28.8239	40	26.7189	26.9236	26.3475	25.1052	25.609	25.1235	24.511	26.7254	26.037	24.939	25.5737	25.9614
000573_hsa-miR-383_A	21.8073	22.7298	27.6754	25.8368	26.8204	40	23.8214	23.8935	26.5103	40	40	40	26.4624	25.9159	27.5587	40	27.9504	25.85	27.3014	26.408	23.7649	25.771	25.9829	40	24.6837	40	26.8093	40	27.1794	40	40	25.1071	25.1523	27.4067	28.2397	40	26.0115	26.7849	40	26.027	24.7513	40	40	40	40	40	21.8378	25.3491	27.2546
000580_hsa-miR-20a_A	14.8993	15.8203	17.7918	17.3124	17.4531	19.5965	16.195	17.7027	17.668	18.413	17.7307	40	17.0359	16.2735	18.225	20.0053	17.5911	17.5769	18.794	14.2365	16.4975	17.5404	18.7991	17.6226	16.4032	17.3559	18.4135	20.1339	18.5478	18.8142	17.7544	17.5303	17.9801	17.2	16.9696	40	19.5407	16.9945	18.3441	16.906	16.7291	16.678	15.8463	40	16.9301	40	15.0756	16.7966	16.5934
000583_hsa-miR-9_A	23.7983	23.7259	26.4397	27.1677	25.4941	26.5682	23.2727	25.3675	26.9534	28.2538	25.3054	40	25.9785	25.3004	26.6988	27.5405	26.8082	27.1074	40	25.067	26.8338	25.3508	30.3911	25.7905	24.7974	26.1618	26.2289	27.8442	40	26.7552	28.1603	28.9166	25.5099	22.3453	26.2343	27.3889	25.8904	26.276	26.6027	24.2677	23.7733	26.3977	24.835	26.49	25.5255	24.7624	24.8336	25.547	22.4363
000587_hsa-miR-29c_A	40	17.7537	18.803	40	16.7939	40	15.8049	17.1191	40	40	17.6024	40	40	16.2123	18.5494	18.5595	40	40	18.423	40	17.4833	18.2367	18.2593	40	17.3947	17.8431	40	19.0186	19.6067	18.644	17.7761	19.3867	18.1524	40	16.6477	40	17.8408	40	40	17.6057	40	17.6961	40	19.3895	40	40	15.6219	40	40
000602_hsa-miR-30b_A	13.5538	14.6638	15.8276	15.788	15.6965	17.5766	14.8222	16.8878	17.141	17.0254	16.6254	17.1853	15.8032	15.0028	16.3874	18.102	15.9675	17.1154	17.218	17.195	15.4031	15.8277	16.7385	16.9878	15.9748	16.0931	16.7614	18.3422	16.7814	17.7097	16.7782	17.1305	16.2826	17.4374	15.8286	17.6432	17.7849	16.0828	17.0965	16.1731	14.4837	15.4526	14.5322	16.7796	15.5965	14.8314	13.6799	14.8712	15.576
000604_hsa-miR-424_A	27.0921	27.9572	29.3463	28.6045	29.0854	29.3745	25.0225	28.3311	27.2679	27.8878	28.0774	40	28.9502	25.8166	25.8107	40	26.964	27.7041	40	27.547	26.8164	28.5	27.6774	28.1702	25.6973	25.7817	27.9149	40	26.7443	40	27.9116	26.5599	28.7701	28.7929	26.8346	31.2563	29.318	28.4836	26.173	26.7625	24.9331	26.1904	40	28.5555	25.4021	24.6698	40	27.849	25.7548
001006_RNU48_B	11.2259	12.2498	13.5834	13.5462	13.1506	13.5495	12.7351	15.3521	13.5577	13.1383	13.7054	15.748	13.4078	13.4294	13.5779	14.8702	14.361	14.3765	13.5013	13.6695	13.1024	12.9435	13.7431	16.0497	14.0209	13.9073	14.1289	15.1851	14.2986	14.4729	13.8962	14.1285	14.2898	13.2075	13.313	14.2904	14.1471	13.1174	14.6194	13.6719	12.4523	14.1724	14.3501	14.1638	13.9042	13.6376	12.0223	13.8986	13.9743
001014_hsa-miR-20b_A	21.5224	22.7462	23.7883	24.0557	22.8414	26.4417	21.658	22.9666	21.7403	24.1296	22.7845	40	22.3386	21.4087	23.4943	25.4175	22.7817	22.0469	23.9058	18.2315	21.2846	21.7263	23.9076	22.4676	20.6563	22.1427	22.7621	24.7511	22.94	23.3228	23.9503	21.2838	22.4319	21.7063	22.1513	22.9288	23.8166	21.5577	22.9107	21.7239	21.7081	21.7427	21.1401	22.1468	21.7597	23.283	22.0015	21.8399	22.6581
001020_hsa-miR-365_A	17.7309	19.2249	19.8226	20.1254	19.7942	21.8006	20.4346	22.0094	21.5482	21.1747	20.9127	40	40	40	21.0155	23.9529	40	22.2244	21.6023	40	19.8039	20.6608	21.7795	22.0131	19.7777	20.8953	22.8057	23.6905	21.4108	40	21.8755	21.4903	21.5336	22.7859	20.4082	22.4856	24.8403	20.2291	21.9886	21.2214	19.4692	20.3843	40	22.1274	20.8327	19.7687	18.5377	40	19.8508
001024_hsa-miR-429_A	22.8792	23.6694	29.1402	27.4498	25.7932	28.2664	23.5551	25.3534	26.1275	26.5184	26.5923	40	25.3304	25.3836	26.9344	26.5548	26.1585	27.2931	25.7444	19.5126	26.4624	25.7218	26.2346	27.4114	25.2599	26.0662	25.9288	29.5329	26.6344	26.5403	24.5427	26.6684	32.0987	20.907	25.7157	27.6189	27.8957	27.3992	26.8132	27.1359	25.5827	25.8225	24.4659	28.6769	24.8568	26.0068	22.7938	25.8365	25.7426
001026_hsa-miR-432_B	40	40	26.5183	28.3882	28.3342	40	40	40	40	27.5643	26.6985	40	26.6398	27.707	25.7979	30.5979	29.262	40	27.4594	25.9362	27.2313	40	24.7612	40	26.3973	40	25.8439	30.1462	40	40	40	25.4933	29.9127	40	25.6497	27.1667	26.1194	40	40	40	25.1284	40	40	40	40	26.1328	25.8052	40	40
001043_hsa-miR-497_B	23.7782	40	27.265	28.3263	26.3364	29.0338	24.21	24.1997	28.572	26.88	40	26.434	26.2305	26.6117	27.7139	26.5417	26.9668	40	26.8302	26.5233	27.6004	25.9716	25.6345	27.3875	25.7875	26.5904	25.5082	27.3813	26.6552	27.8523	26.1493	25.643	26.7902	27.0125	25.0702	27.7803	26.8524	28.383	27.0486	25.4881	22.5835	24.3139	25.2653	40	25.8133	25.6953	23.4544	26.7362	25.7804
001048_hsa-miR-503_A	26.4412	27.0648	40	28.1303	26.7524	40	25.8565	40	28.0301	28.2289	26.7073	28.2866	27.5177	25.3431	26.0492	27.8073	30.1543	30.0777	27.3987	25.9318	27.565	26.4158	25.7617	28.376	25.7779	25.8038	27.7918	40	28.5133	27.9144	40	26.7142	29.312	27.7518	27.8837	26.1759	27.6209	28.9111	40	26.023	25.3407	26.0473	25.6023	27.847	26.5849	25.0714	24.7373	24.6439	26.1181
001090_mmu-miR-93_A	19.7467	20.7188	22.2837	23.0011	22.6366	24.7888	20.1348	20.7368	22.3036	23.6802	23.2788	23.5618	22.3592	20.8917	22.5105	24.041	22.6363	22.5712	22.9993	19.1625	21.4245	21.5693	22.6097	22.0994	20.8186	22.1338	23.3282	25.2105	23.4327	23.633	22.6416	23.0793	22.1763	19.7092	21.7382	22.649	23.5326	22.5446	22.557	21.7745	21.2121	21.7284	20.6816	23.0954	22.0161	22.028	19.5876	21.3804	21.2477
001094_RNU44_B	13.8744	14.8772	16.785	17.3406	16.831	18.0093	15.3936	17.9643	17.8606	18.2801	17.772	17.3705	17.4348	16.6227	17.5101	17.8487	17.1921	18.3217	17.7863	17.0086	16.6691	17.5446	18.6846	19.391	17.3473	17.6014	17.7053	19.0457	17.9047	18.0576	17.1249	17.9224	18.4222	16.2267	16.949	19.0896	18.7744	18.0688	19.6673	17.0166	15.0711	16.9282	16.429	16.4876	16.741	15.9676	14.3627	16.7058	16.4071
001097_hsa-miR-146b_A	14.994	15.339	17.4067	17.8318	16.7354	17.781	14.5653	14.7531	16.733	15.83	15.3424	14.9078	16.7399	15.5717	16.1724	14.9458	16.807	17.9471	16.7452	14.8342	16.7531	16.6642	16.1588	16.731	16.712	16.1674	15.3251	17.6041	17.0082	16.4218	14.833	14.7003	40	16.7759	16.1446	15.6452	15.2018	17.856	18.3322	15.9591	15.8047	16.8347	15.7627	16.3093	17.5712	16.5154	13.8852	16.6376	17.0658
001109_hsa-miR-502_A	25.5187	26.2259	26.7794	40	28.8903	40	25.3584	27.0521	40	27.8955	26.7746	26.6275	28.5091	27.6419	40	28.6777	40	28.1665	28.7863	26.0846	28.4581	27.307	28.3177	40	27.9154	28.8068	28.7753	40	31.074	29.3586	26.7834	29.6816	40	25.6298	28.9211	28.3531	28.3631	29.8403	27.1887	26.7011	25.2898	27.1636	26.7804	27.6259	26.4655	26.3912	25.7111	26.6212	27.5505
001111_hsa-miR-511_A	22.6909	23.7636	24.3958	26.6426	25.3279	25.8369	22.7973	24.294	26.754	25.259	24.7506	40	25.785	23.9904	23.7111	25.4922	26.3396	27.4852	25.648	24.2321	25.35	25.757	24.722	25.5194	23.5124	24.7253	24.3166	26.9927	25.8591	25.4409	24.0083	23.761	26.5444	25.3576	24.7419	26.2265	24.798	25.7723	25.0963	25.2659	24.1147	24.3718	25.4746	24.674	24.3988	23.8673	22.7128	24.9463	24.5136
001138_mmu-miR-379_A	24.633	24.5815	25.3452	25.5869	24.5886	27.8326	23.4145	22.8085	27.7455	26.8216	25.804	25.7046	25.8253	24.3725	24.5036	27.4634	24.7153	40	27.0113	24.1419	24.261	26.1114	23.1617	25.5015	24.5486	27.062	25.661	28.5648	26.4362	26.6781	24.7978	23.6752	24.7106	25.6775	25.0872	24.9247	25.0918	25.7465	25.793	25.1969	22.7795	24.0758	23.9932	25.2198	25.1541	23.0509	22.9869	24.4063	24.8044
001141_mmu-miR-451_A	17.8925	19.3129	21.5492	20.4881	19.6523	23.4935	19.4695	19.2935	21.7433	21.8114	21.1303	40	21.0775	17.5224	19.966	22.7157	21.6129	20.5651	19.8494	20.7235	19.8522	17.7739	19.7473	19.7066	19.7736	19.3135	21.6835	23.7831	21.7479	20.8301	21.3852	22.1166	20.6376	23.1137	19.5198	18.3848	19.6726	20.1947	18.6256	18.5583	16.7909	20.4801	18.3602	21.7579	19.4787	20.4889	18.1626	18.8057	19.7587
001186_mmu-miR-134_A	40	40	26.5953	26.9502	40	28.0862	24.824	23.6642	28.7884	28.5921	26.9532	40	26.5639	26.8163	26.6878	26.6146	27.9305	29.9344	27.3244	23.9693	25.6001	27.4455	24.2691	26.7794	24.7741	27.4442	25.6891	27.0538	27.0803	27.5225	25.5866	24.7583	26.383	26.8379	25.8541	26.7026	26.4862	26.5921	28.8101	27.0021	25.2347	26.3335	40	26.5694	40	26.2461	24.1287	28.2389	27.6408
001187_mmu-miR-140_A	18.6031	19.2034	19.9676	20.7995	20.0562	21.9492	18.0975	19.804	20.7359	21.2598	20.1727	20.8135	19.8576	18.688	19.8071	21.7485	20.4393	20.8338	20.1935	19.1781	19.7252	19.8057	20.4168	20.5297	19.3918	20.1347	20.4954	22.514	21.008	21.2761	20.0456	20.5174	20.4853	20.4496	19.1412	20.3139	20.9432	20.2192	20.8263	19.7176	18.8627	19.4613	19.4077	20.7684	19.8076	19.6475	18.1159	20.2924	19.6795
001271_hsa-miR-363_A	24.5256	25.7034	27.8733	27.5627	27.3356	40	26.6947	26.8407	40	40	29.094	40	27.8973	25.2256	27.6813	40	28.1416	28.1472	27.0052	28.7708	26.2518	25.4731	26.7455	26.7907	27.6009	26.6383	28.0724	40	40	29.4518	28.4129	27.6533	40	40	26.7988	40	40	28.6206	40	26.9231	25.8671	27.5364	40	40	40	40	25.6022	40	25.6807
001273_hsa-miR-362_A	23.4698	23.3506	25.6862	27.1401	25.3401	27.6644	40	24.8534	25.7706	26.3177	26.0611	26.4112	25.6953	24.7249	25.2944	26.6858	26.5428	26.7292	26.1329	23.1969	25.4767	25.1675	25.8716	25.2527	24.0568	25.617	24.9103	27.1992	25.7668	27.2498	25.9736	26.9994	26.8395	23.7976	24.8047	40	40	24.8079	26.6899	25.2816	24.201	25.0095	24.8198	40	24.8213	40	22.5703	40	25.8056
001274_hsa-miR-410_A	40	40	27.3248	25.3536	25.7849	25.962	24.3892	25.005	28.3874	24.8129	24.6258	24.9953	25.168	24.7779	25.0363	25.6265	27.3007	27.1326	25.7577	24.7002	24.5325	26.7981	24.1358	25.9099	25.3017	25.9683	25.623	25.8898	26.1619	26.0854	26.1438	23.0588	25.2193	24.9647	25.1452	40	24.5531	28.3942	28.2905	25.9886	23.5642	25.0479	25.8417	26.0719	40	40	23.3785	25.9396	27.2452
001280_hsa-miR-455_A	20.6673	21.6078	23.0849	22.8206	22.6434	24.8835	21.2187	21.6673	21.7308	23.6614	22.7647	23.4696	22.3864	21.9643	22.9081	24.3114	22.8483	21.7617	23.6709	24.0434	21.8381	22.0121	22.2105	22.8429	21.7318	22.3191	22.5534	25.3809	23.272	23.4097	22.8284	22.7848	22.6778	22.9831	22.0278	22.4828	22.8999	21.7855	22.67	22.1797	20.7702	21.8121	21.4342	22.3705	21.6718	21.5342	20.6071	21.8746	20.8473
001284_hsa-miR-542-3p_A	25.2521	40	40	29.9186	29.2542	40	28.8561	29.7027	29.2457	40	28.2928	30.6617	40	29.7873	40	30.7472	40	29.1726	40	40	27.9321	40	40	29.4559	40	40	40	30.2274	30.1069	40	28.8811	40	30.8737	28.8879	28.8635	40	29.2588	40	30.0238	28.8636	27.6601	28.5562	27.4486	40	26.9875	40	26.5186	30.8997	29.5859
001285_hsa-miR-487b_A	40	24.8307	27.4217	27.3482	25.3505	27.3231	24.4637	24.5546	30.1411	27.4575	25.6861	25.5378	26.2642	26.0147	25.6008	28.515	27.1389	27.2119	26.6246	26.0908	25.8021	27.578	24.767	27.5504	25.9807	28.4526	26.6044	26.8219	26.2812	28.9627	26.7368	24.0272	26.0751	27.912	25.7713	40	25.7706	27.3201	40	26.5367	23.8645	26.1842	26.4098	27.2264	26.1635	40	40	25.7233	25.839
001286_hsa-miR-539_A	40	25.5142	26.6942	25.6177	26.0328	26.5749	23.4496	22.6399	26.7038	25.7749	25.3099	40	25.6452	24.2172	24.4664	27.1869	26.827	25.9103	25.1681	23.5355	24.1026	25.754	23.1343	24.7468	23.6508	25.221	24.5225	27.4863	25.4278	26.7731	24.8673	22.7434	26.0632	24.5525	24.2929	26.6632	24.6749	27.5417	28.3593	25.6042	24.5887	24.7852	26.1766	25.7498	26.7856	24.0381	24.1702	26.2593	40
001319_mmu-miR-374-5p_A	17.239	18.4671	20.0285	20.4935	19.7753	21.0241	18.7954	20.2786	21.4379	20.5	19.557	19.643	19.6601	18.7384	40	21.4043	20.176	22.8436	20.5314	18.2118	19.4055	19.6935	20.0728	21.5225	19.594	19.9448	19.8508	21.596	20.4201	20.1687	18.9744	19.2035	40	20.1303	18.8244	20.5355	21.0912	19.9837	21.8978	20.2587	18.1284	20.4515	19.6355	20.8494	19.0024	19.8308	17.1895	20.1764	20.1039
001338_rno-miR-7#_B	20.0921	20.6491	21.341	21.8217	20.428	22.427	40	21.5372	23.6386	21.6979	20.7842	21.4136	20.9291	20.2906	21.4394	21.6497	21.7836	24.0016	21.4546	19.0604	21.1862	20.5924	21.5267	22.2695	40	21.0896	20.8948	23.1133	21.6555	21.3407	20.6293	21.4349	21.6342	20.543	21.3568	21.3764	21.6833	21.5197	21.6401	21.4077	19.7707	20.9696	20.8471	20.9825	21.7677	21.7835	19.9186	22.0097	21.6579
001515_hsa-miR-660_A	18.4372	19.1013	21.3919	21.7613	20.801	22.7201	18.8901	19.8861	21.7913	21.6636	20.8909	20.6248	20.5051	19.5499	20.8388	21.7081	20.7586	21.7232	21.6796	19.1644	20.3967	20.6186	20.5948	21.3797	20.0222	20.4827	20.7213	23.0334	21.7551	21.3854	20.1568	20.7698	20.9759	19.8775	19.8358	40	20.8362	21.111	20.6578	20.4586	19.591	19.8272	19.7319	40	19.7141	40	18.5503	20.7952	21.715
001518_hsa-miR-532_A	18.7449	19.4811	21.1681	21.9611	21.5156	22.7735	19.0838	19.7422	21.517	21.9108	21.5456	40	21.4487	20.0459	20.9429	22.9839	21.6131	22.2785	21.7259	18.82	21.0404	20.7352	20.9635	20.9371	20.0233	21.6964	21.1518	23.2033	21.7726	22.2698	21.5223	21.8277	21.0606	19.9121	20.8153	21.2593	21.0732	21.4231	20.9254	20.832	19.8037	20.7714	20.1944	22.1138	20.4048	19.7994	18.7607	20.8417	19.2735
001546_hsa-miR-592_B	24.3814	24.9985	29.2077	27.2497	25.8318	26.3702	27.3402	28.601	40	24.2684	24.0106	26.8986	25.5833	26.2825	25.5806	28.9356	25.7943	29.7514	26.3065	24.8068	27.5628	24.7956	25.2553	25.8779	26.1766	26.1014	30.0902	27.9236	25.4251	27.9905	25.6147	31.5539	30.3491	24.2995	25.9355	26.2916	30.0501	26.7171	26.217	27.4037	27.439	27.7123	25.6543	24.7889	26.3878	26.0233	24.9307	28.9366	26.1762
001551_hsa-miR-597_A	40	26.9689	29.1769	29.653	40	40	28.9518	40	40	28.1799	40	40	26.7899	40	28.9747	40	29.2733	28.8066	40	29.8875	40	27.8734	40	30.2135	40	29.2195	29.1984	29.131	40	40	40	40	28.2147	27.5526	27.8241	40	40	30.0618	27.1624	27.5261	27.9455	27.9239	29.7485	29.1897	40	40	28.4875	27.8776	26.8551
001553_hsa-miR-622_B	25.9744	27.3146	29.6679	40	25.3137	29.242	24.4016	25.7009	40	26.368	27.3306	40	29.5856	30.06	26.4792	25.2665	28.1874	29.6818	26.0492	22.7877	29.4205	24.7888	25.7424	25.7959	27.8245	26.6792	24.8297	40	27.0401	27.2477	27.9089	26.6765	26.7625	28.7118	40	26.0332	25.9737	26.7007	27.3156	24.8166	23.7378	24.3175	23.5227	25.6279	26.9813	24.9527	24.9857	26.2652	26.0144
001562_hsa-miR-629_B	25.8124	25.9918	28.452	28.5965	24.8528	26.9532	24.6841	25.6975	29.4092	25.9052	26.053	26.9812	27.1679	25.4328	26.9723	27.3906	26.6075	28.8365	40	22.9318	26.4955	25.0399	26.6613	25.7731	25.8052	25.2854	26.4607	28.0575	26.0819	26.4545	25.6639	27.1762	40	26.5686	26.8448	24.9495	26.4792	26.4279	26.5199	24.8329	23.8813	25.7721	40	40	25.9785	40	25.213	27.8954	30.0421
001589_hsa-miR-616_B	25.6327	40	26.994	28.135	27.5221	28.4948	26.3389	28.1682	30.5277	27.3085	40	40	27.2453	26.1413	28.2509	28.3427	26.8097	28.7709	28.0031	27.7107	29.2187	27.7013	28.8332	27.45	26.8746	26.8928	27.9723	40	27.1361	29.237	26.9442	29.1216	27.9129	28.7005	27.9875	27.4596	26.841	27.742	27.9206	25.9615	24.7379	25.8844	40	40	40	40	24.655	28.686	27.8573
001592_hsa-miR-642_A	25.7731	25.5879	28.837	27.5387	26.054	29.6967	25.3522	26.911	40	40	27.5174	26.2642	25.9412	26.6527	29.2732	29.2988	27.9595	40	26.9741	25.499	27.0307	26.7872	29.9791	28.7385	26.6362	28.0284	29.937	29.6001	28.585	27.2123	26.8903	29.3508	28.4644	28.7569	29.9731	28.9409	28.012	29.753	28.1815	27.9767	28.6231	28.0643	27.0757	30.2139	28.6787	27.6057	24.7871	29.771	26.2354
001603_hsa-miR-650_B	22.0616	22.6262	40	24.4552	22.7741	24.4311	22.5334	22.3244	40	23.5652	40	40	24.2379	40	22.5947	40	40	40	22.2861	21.0459	40	22.7005	22.783	40	40	22.9354	22.471	23.8104	40	40	21.5566	40	23.721	21.0323	22.4489	23.0609	22.2204	21.2782	22.6043	40	20.8289	19.9476	40	22.1668	22.304	21.1067	21.2428	22.8068	22.1831
001610_hsa-miR-411_A	21.1632	21.8471	23.8122	23.7709	23.3515	24.0759	21.7929	22.5547	24.1335	23.6452	22.2222	22.7126	22.6553	22.357	22.6159	25.6814	23.7769	24.2812	23.2956	22.9851	21.7779	24.499	21.6349	24.7398	23.1482	24.3208	22.2058	24.6162	23.2861	24.1221	22.9868	21.2245	23.5515	22.7656	22.3953	23.4207	22.7537	23.5883	25.4266	22.9163	21.0643	22.7597	22.7206	25.5334	22.839	21.8232	20.7703	22.6792	23.1078
001614_hsa-miR-572_B	40	40	40	29.0087	26.0543	40	40	40	40	40	40	40	40	27.8758	40	26.5486	40	40	26.7744	24.3956	40	25.943	26.1241	40	25.9696	25.9573	26.5509	25.1032	25.3453	40	40	26.8489	26.69	25.926	27.1192	26.8071	25.9549	40	25.6134	25.5023	23.3659	40	23.6136	22.9596	26.4448	26.562	40	40	23.7811
001630_mmu-miR-491_A	40	40	24.2054	24.8008	23.7686	26.4665	22.816	23.4828	24.824	25.3318	25.4195	25.7321	24.5936	23.829	24.8108	28.1179	24.4211	25.8535	24.1688	22.8404	24.5556	24.0707	24.4839	23.9301	22.8004	23.9506	24.3463	25.744	25.2473	24.8147	24.4031	24.4914	24.9988	22.903	23.8578	24.909	26.4494	24.3775	24.8217	24.9107	23.8228	23.804	23.5636	25.18	23.0881	40	22.1233	23.9418	23.7723
001663_mmu-miR-495_A	24.7478	40	27.3461	27.1576	26.2	28.9591	23.8373	22.8303	27.2338	27.2082	28.6011	40	40	40	25.3242	28.8892	40	27.8901	26.2881	25.4118	24.8665	26.783	24.5618	26.7041	25.83	27.926	26.7799	40	29.4043	40	27.8991	23.7894	26.6657	25.0289	24.985	40	40	27.1527	40	24.795	23.3773	24.7651	40	40	40	40	23.5114	40	40
001818_rno-miR-29c#_B	23.2961	24.2825	25.7143	25.9226	24.6329	27.2856	25.2334	25.1611	29.2987	26.3582	40	25.3981	25.2698	24.9455	25.8424	24.9401	26.8252	29.3148	27.3709	26.0234	26.5266	25.4995	25.6462	26.7092	25.8228	26.1271	24.3823	25.9772	26.1156	40	24.8315	27.4001	40	27.4894	25.9562	27.0886	26.9396	25.6454	27.1991	40	40	24.1311	23.9288	24.5121	26.2526	25.6184	23.5326	28.0164	25.5732
001821_hsa-miR-484_A	15.3806	15.4387	16.1541	16.4963	16.3886	16.718	15.7947	17.7651	17.1397	16.0134	16.1326	16.4636	16.293	15.8284	16.2882	17.4353	16.8685	17.4906	16.3042	16.0787	15.9538	15.8226	16.1767	17.7007	15.7455	16.8061	16.5866	17.0797	16.6167	16.419	16.611	15.7672	16.8342	16.4291	16.7978	16.8043	16.535	16.6998	17.3527	16.942	16.8139	16.5759	17.4735	16.7846	17.1561	17.269	14.9929	16.7651	17.4177
001973_U6 rRNA_B	9.43844	10.0192	10.4319	10.8464	9.82508	10.5258	11.7466	14.4391	12.7722	10.2883	10.0764	10.1207	9.80348	10.1857	13.0818	11.2149	10.8172	13.5081	12.8446	12.303	10.112	11.9362	12.2267	16.5357	13.5122	12.157	11.7601	12.0009	11.2949	11.1757	11.6271	11.263	12.2448	12.1518	12.0672	14.6444	13.391	12.9244	14.5603	13.3358	11.0248	11.2489	11.1908	13.1853	12.4599	13.1652	9.50752	13.3103	12.9276
001984_hsa-miR-590-5p_A	21.8025	22.161	23.7907	23.0442	21.9098	24.1339	40	40	21.1624	22.7764	20.771	22.3765	21.6715	21.2922	22.2237	22.8872	22.7382	21.4801	22.8298	21.1394	21.9563	21.8017	22.6808	22.0537	21.4747	22.3068	22.771	24.1417	22.9089	23.3933	23.6532	21.8247	22.7855	21.8983	21.7124	21.6439	22.9844	21.577	26.2901	21.819	21.2033	23.7514	40	22.9301	22.164	21.9591	20.6654	22.6672	22.6986
001986_hsa-miR-766_B	20.8817	20.9155	22.5146	23.1852	40	23.7862	21.4296	40	23.8014	23.0538	22.2106	22.1604	22.3513	22.0525	23.2852	23.1973	23.3131	26.7664	40	40	21.6595	21.5769	22.5776	40	23.2641	40	22.6268	23.597	23.14	21.5402	22.0562	21.9265	22.6678	21.7219	22.594	40	40	22.5859	40	40	40	40	40	40	40	40	19.3484	21.6468	21.8961
001988_hsa-miR-598_A	24.7824	27.8947	27.5486	28.2651	26.2955	28.4688	25.0096	25.7697	27.9607	29.1213	28.2341	26.7398	27.9054	26.3202	26.2564	27.8645	40	27.8498	26.5312	24.3742	26.734	25.8828	25.6453	27.2142	24.5069	26.7778	25.7671	29.5835	27.9162	28.6505	25.7174	25.1654	27.7378	24.4657	25.8412	26.7698	27.0745	26.6867	28.7505	27.2955	24.7195	26.1197	27.2897	26.9242	25.1524	25.8062	25.1959	27.2194	26.7625
001998_hsa-miR-769-5p_B	40	24.0688	25.294	25.907	40	40	40	24.1012	26.3871	25.4364	24.8236	25.1245	25.3637	24.9024	25.5657	24.733	26.869	27.792	25.452	23.7379	25.4222	25.1626	24.7211	25.8873	25.1595	40	24.2715	26.6137	40	24.7813	23.9885	24.7118	25.3375	24.2983	24.802	25.7547	25.3468	24.6849	40	24.4205	23.6707	23.8144	40	23.9029	24.8193	24.4533	25.0719	24.8661	21.4469
002083_hsa-miR-502-3p_A	25.7302	26.6399	26.7326	28.5659	27.4859	29.9438	25.4749	26.3401	40	28.5135	29.1707	28.8905	27.3691	27.6284	26.7945	29.9366	27.7531	30.334	28.0772	25.6751	27.8495	27.8698	27.0478	27.7394	26.9287	27.4475	28.9354	40	28.4155	29.4064	27.4902	28.605	27.3875	25.9006	26.4144	29.6696	28.5059	27.0638	26.066	26.6065	25.966	27.2742	29.3173	40	26.0741	26.7655	24.7002	28.3396	27.6326
002087_hsa-miR-505#_B	24.0978	24.1823	25.9967	26.7175	40	27.1829	25.0883	25.9576	28.5788	25.9318	40	26.7314	26.1697	24.7086	25.8391	24.9873	26.6207	27.9132	25.7038	25.3671	26.2769	25.4879	27.456	27.2058	24.7537	26.0613	40	27.0236	25.6651	24.9475	25.3221	27.1899	28.5403	27.0068	27.4328	40	26.8669	26.8464	27.4532	27.1413	40	25.3345	25.3956	40	40	40	24.8284	28.8614	26.1964
002098_hsa-miR-223#_B	24.2163	40	28.8583	25.3752	26.4062	40	24.3357	25.8582	29.2283	25.083	23.7823	26.3007	28.3696	24.7796	27.8733	26.7957	27.8566	29.7608	25.192	22.4952	28.0988	25.7018	27.7432	25.8167	26.495	27.4898	25.4778	27.1428	25.6821	27.49	24.5186	40	27.838	26.0408	26.1261	40	26.4825	25.4549	27.4992	25.445	40	25.9692	40	40	26.6067	40	24.1859	28.6591	25.1541
002099_hsa-miR-224_A	19.4752	19.7556	24.7366	25.6519	23.8266	26.1419	21.4314	22.7879	25.5508	23.2436	26.1032	40	40	21.7648	25.253	23.6188	40	26.7615	25.0343	18.2148	23.4822	22.8034	22.801	23.2196	23.2434	23.8098	22.3057	25.8989	24.8433	40	22.0526	40	25.1255	20.114	23.5275	24.0605	24.6015	23.4754	24.4027	40	21.45	21.9428	40	23.1558	23.2176	20.54	19.3675	40	40
002100_hsa-miR-136#_B	24.3534	40	26.8334	26.6089	25.8159	27.4974	23.2679	23.3998	27.9297	25.7562	24.662	24.6795	24.5577	24.9382	24.8516	25.7291	26.2143	28.9569	26.1525	24.6211	24.7289	26.5341	23.8544	25.2249	25.1774	26.0979	24.124	26.5444	26.8248	26.3184	24.8715	23.5075	25.2146	26.9353	24.9146	40	25.0124	26.7068	26.4595	24.6329	21.9401	23.5882	24.1989	40	26.7172	40	22.6484	25.6688	25.2229
002112_hsa-miR-29a_A	15.9225	16.2307	17.7692	17.8349	17.7396	19.3907	15.3219	16.7121	18.8097	18.2963	16.8314	16.6086	16.479	15.7997	17.2151	17.6702	17.2494	18.6554	17.5047	15.5502	16.5905	17.0437	16.9666	17.8186	16.8026	16.8737	16.7966	18.7125	18.2209	18.1906	16.9994	17.6787	17.269	17.1729	16.6128	17.3424	17.532	17.755	18.1638	17.4067	15.629	17.5977	16.7644	18.775	17.6472	16.622	14.9719	17.1237	17.5746
002113_hsa-miR-31#_B	26.4356	25.5059	40	40	28.3889	40	25.5032	27.8268	40	40	27.6511	27.8822	40	28.4304	40	27.8376	40	40	25.9267	22.1911	28.6703	26.5939	29.5287	29.4935	28.5099	26.866	25.5908	28.9193	40	26.3964	26.5337	40	26.8375	25.9245	27.0766	40	25.0233	27.9333	28.8649	28.5272	25.2555	40	24.7982	28.0668	29.4481	29.0532	40	40	40
002115_hsa-miR-26a-2#_B	31.6533	40	32.1075	35.777	29.9212	40	40	40	40	40	29.532	29.7024	31.4065	29.3272	30.7537	40	40	40	40	40	29.5118	40	30.3258	30.6457	40	31.0498	30.8757	40	40	40	40	32.3885	40	30.3365	40	40	40	40	40	32.3609	29.755	31.1764	29.5079	29.4297	40	40	27.7665	40	32.723
002117_hsa-miR-362-3p_A	26.7853	25.8121	29.3425	40	29.6915	40	26.0782	27.741	29.9791	27.7972	26.3505	40	27.8651	26.0315	27.9139	29.3628	27.1448	28.3466	28.403	25.8873	27.0407	27.7859	27.6056	26.9353	25.9286	28.5182	40	30.0302	29.919	29.7651	28.158	30.0871	29.004	27.8802	26.7896	28.3546	28.8997	27.6996	28.324	26.4218	24.7492	26.3168	26.9129	27.6655	26.0579	40	25.5957	40	27.1612
002118_hsa-let-7g#_B	40	40	32.3074	28.7838	26.7975	30.6328	40	40	40	29.1601	40	40	28.2894	40	30.2247	28.1959	40	31.5511	29.0949	40	30.0402	28.3565	28.2139	40	28.324	28.9555	28.8746	28.6089	29.7504	40	26.8294	28.0856	29.9831	27.9162	29.1406	40	29.299	28.6339	40	40	40	27.8355	40	40	40	40	27.0774	40	29.038
002122_hsa-miR-376c_A	20.1785	21.3542	22.6988	21.9975	20.977	22.8328	20.4711	20.3504	24.8434	21.9613	20.8364	21.5733	21.0889	20.7057	20.712	23.0367	22.1876	23.7615	22.1552	21.6387	20.5048	22.0815	19.8322	21.8657	21.8205	22.2196	21.4149	23.1318	21.4227	22.6607	21.9759	19.2353	21.7357	22.1027	20.8437	21.6314	20.6695	22.4963	22.9324	21.3798	19.1557	20.938	21.6807	21.7272	21.7003	20.5983	19.708	20.9855	22.5973
002130_hsa-miR-122#_B	22.9033	40	25.2459	25.1201	23.7398	26.464	40	28.304	28.4688	25.8407	24.7124	24.9402	23.4042	24.0698	26.1331	25.7576	26.2594	29.4528	26.2724	29.194	23.821	25.4881	25.5338	26.6345	23.9081	24.5869	26.4689	27.4137	24.6452	25.4828	23.9931	24.7696	25.036	28.7692	23.7423	40	40	23.7026	40	24.7558	22.8586	24.0373	40	40	24.644	40	21.5263	26.0006	25.3261
002136_hsa-miR-33a#_B	25.4751	26.5379	27.9919	27.6499	26.4382	40	40	27.8175	40	26.7598	26.6318	40	26.1547	27.9445	27.4061	28.4794	28.5412	29.2388	28.9268	40	40	27.2387	28.2063	27.455	27.0898	40	26.4158	29.6661	27.5202	28.0385	29.2015	26.232	28.0838	40	27.7145	28.2253	40	27.5984	28.8852	40	26.4245	26.0452	25.4453	25.6061	40	24.958	25.1722	40	27.3527
002137_hsa-miR-92a-1#_B	27.4109	40	34.5177	40	29.9795	40	40	30.2387	40	29.5681	29.1757	40	27.2944	30.4069	40	29.4827	34.7973	40	31.7189	29.2957	27.5307	30.641	40	40	30.7524	31.5582	26.8643	30.8199	30.427	30.5263	29.6903	31.6198	31.4051	28.188	40	40	40	40	40	40	40	27.5541	40	28.744	40	40	40	32.9585	30.1648
002139_hsa-miR-93#_B	22.6302	22.9658	22.8199	23.7585	23.0956	24.7074	22.55	23.8378	25.3927	23.1328	23.3002	22.7956	22.9874	22.5078	23.6455	24.3985	22.8635	25.4091	23.4895	21.6032	22.1555	22.7285	22.939	25.4665	24.1135	24.5721	22.1583	23.8458	23.7281	23.2713	22.6539	22.4977	22.744	21.6468	23.4798	23.4636	23.5566	23.2698	23.8163	23.7869	22.8369	23.4756	23.1748	23.4564	23.9476	24.4178	21.8549	23.4596	23.7499
002141_hsa-miR-99a#_B	23.7537	24.5314	24.6257	25.077	26.3164	26.9545	24.6946	26.3681	27.873	25.0712	25.42	25.6621	25.5655	24.1611	25.5415	25.8046	25.9648	27.0485	26.0565	26.9148	24.9721	25.4813	26.4809	27.441	24.4049	25.9084	24.7853	26.5522	25.2354	25.6553	24.9705	25.1326	26.6053	26.951	25.0133	27.5913	26.0992	24.821	26.2541	25.664	23.7084	24.9304	22.9834	24.567	26.0454	24.5622	23.7071	40	25.448
002142_hsa-miR-100#_B	26.6104	28.8812	30.6696	30.1842	40	32.2762	40	40	40	32.8215	27.6929	30.5689	29.2706	32.0218	40	29.5228	40	40	30.9189	29.8309	30.7541	31.0038	30.1027	40	40	29.9983	40	40	31.3204	29.6073	26.9267	30.9153	31.5595	30.0422	31.4034	31.4005	40	30.7134	31.8686	40	29.0728	28.6256	30.3234	29.619	40	31.5139	28.4316	31.3842	33.206
002148_hsa-miR-144#_B	40	24.5158	25.8395	23.618	22.6204	26.1532	23.4513	22.9484	25.8136	24.0656	21.8104	23.7833	24.2424	20.297	22.5412	25.0387	25.878	24.5722	23.6787	24.4935	23.9917	20.7754	23.3439	23.2996	23.9392	22.754	24.1088	26.4753	24.5435	22.6745	24.3791	24.0444	25.5038	27.2676	23.3699	21.2193	22.6573	23.8121	22.6846	22.0969	19.6946	23.6052	21.9704	23.2559	23.2407	23.1282	22.2782	23.1986	24.1565
002149_hsa-miR-145#_B	23.8729	24.8318	28.3223	29.7147	26.8472	28.7039	24.8715	24.8446	30.2518	26.9436	25.9197	26.2864	26.9284	26.7858	27.5788	28.5088	28.2795	32.3702	28.1389	25.7895	26.542	27.0916	26.77	28.9978	26.3956	27.9209	25.6699	28.9205	29.3979	26.6221	26.2778	25.7319	26.2362	26.8317	26.5099	27.5883	26.6804	29.47	27.2454	26.2245	21.9554	25.5013	26.1388	25.2593	26.8471	25.2124	40	25.7631	26.3733
002156_hsa-miR-337-5p_A	40	28.5235	40	40	29.6558	40	27.8917	26.0382	28.9111	30.8408	29.036	40	40	26.8808	26.9696	29.6817	40	28.9297	40	26.8947	27.5661	40	28.1072	28.8831	28.1571	27.5578	29.4348	40	29.184	29.6819	40	27.0755	40	28.1569	27.2798	28.7239	27.2726	29.7168	30.3442	27.0094	25.7026	28.1783	27.932	29.9374	40	26.4404	40	28.9244	28.8716
002160_hsa-miR-148b#_B	25.3599	26.8253	29.4336	30.6458	28.9682	31.6699	40	29.2073	40	30.3449	27.7102	29.1284	30.1183	27.7169	29.9914	40	31.8423	40	30.5138	27.9415	29.1809	28.6732	29.3817	29.5667	40	32.1134	28.585	30.3519	29.6645	27.7358	28.4236	26.7803	30.6458	29.2775	28.9445	28.6739	30.0908	29.8088	29.8991	27.3864	26.8131	28.9108	26.762	26.819	27.6882	27.5385	27.9674	31.5276	30.3056
002161_hsa-miR-324-3p_A	20.7609	21.5773	23.2967	23.1563	23.6406	24.7891	21.8413	22.1907	23.5932	24.6513	23.7037	24.6268	23.4741	21.1157	23.088	22.5609	23.8393	24.3925	22.6439	21.7734	22.5105	22.0767	22.5046	23.1486	22.3763	22.8228	22.7718	24.1407	23.0423	23.5941	22.9648	23.4289	23.6025	22.2336	22.8704	21.7351	22.2361	22.8218	40	22.1596	21.7762	22.7986	21.292	23.4213	22.8932	22.8177	20.7996	21.7919	22.4875
002166_hsa-miR-29b-2#_B	25.201	26.6928	30.0493	40	27.1947	40	40	27.2483	40	40	28.6823	40	27.8821	26.4215	26.4224	27.6086	28.9099	29.4362	29.1356	27.6208	29.5382	40	28.1438	40	28.4848	28.9313	28.2017	28.6412	28.9685	40	40	40	40	28.9668	28.4497	40	40	40	40	40	26.1445	40	40	40	28.7521	40	25.9675	29.475	27.6853
002169_hsa-miR-106a_A	13.9735	14.9284	15.7682	16.0706	16.0166	17.3902	14.7486	16.7482	16.4727	16.2416	15.8965	16.6746	15.3191	14.7019	16.0618	17.1936	15.8056	16.9104	16.7526	12.7834	14.6544	15.7846	16.7001	16.9651	15.7246	15.9637	16.4151	18.1274	16.4684	16.7101	15.8538	15.652	16.4315	15.1807	15.8376	17.1266	40	15.7138	17.4193	16.0784	15.6953	15.6583	15.2907	16.8336	16.2759	16.6098	14.2601	16.7446	15.7792
002174_hsa-miR-27b#_B	21.2872	22.0637	23.9055	25.0659	40	24.728	22.1928	24.2929	26.6986	23.6269	22.7647	40	23.7921	23.7846	24.1142	22.6038	24.5361	26.0281	40	40	22.8044	40	40	24.6912	22.3547	24.8506	23.4027	24.7541	23.4328	23.3927	22.6379	24.29	40	24.8019	24.487	23.7951	24.8157	24.7655	40	40	40	40	40	22.687	40	23.3386	26.8194	40	40
002184_hsa-miR-339-3p_A	22.8026	22.7708	24.4487	24.1497	22.7413	24.6349	23.0195	23.512	27.2392	23.7152	23.1883	40	22.8188	23.1504	22.7337	23.1256	25.8358	29.4597	24.7851	21.9481	24.4256	22.7804	22.7836	24.8484	24.3329	24.0499	23.1736	25.2743	24.8074	23.8692	23.1558	22.8397	23.4455	22.3069	23.7021	40	23.9782	23.7963	26.5568	24.0317	23.5135	23.6955	40	40	25.3188	40	22.3099	40	40
002186_hsa-miR-345_A	19.2208	19.8215	20.8926	20.9002	21.2533	21.7354	20.8754	21.5899	22.5789	19.9101	20.5158	20.7163	20.918	19.7433	20.1777	21.9114	40	22.7603	21.5719	21.9077	20.1021	20.2807	21.1033	22.8061	21.8403	21.8024	20.8121	21.5428	20.8841	21.3065	21.6192	20.8188	20.301	20.1633	20.6839	20.8399	20.7956	40	22.6767	21.3353	20.7171	21.6155	21.8816	21.6265	21.4583	20.8342	19.3433	20.44	21.6154
002187_hsa-miR-942_B	23.4903	40	25.7749	25.5122	26.6965	27.1431	23.691	24.2327	26.5169	25.7756	23.776	24.7498	25.4123	23.7239	24.3304	24.4094	26.7493	40	24.7831	22.2637	25.86	24.1053	24.2002	24.8258	25.0521	24.6994	23.9216	26.2491	25.661	25.4856	24.469	24.7697	26.0828	24.0121	24.4608	23.8024	24.3325	25.1551	25.3172	24.7762	23.2232	24.6631	24.3364	24.8178	25.8001	40	22.8034	40	27.1876
002193_hsa-miR-886-5p_A	23.2371	22.3371	25.5105	23.8913	23.0518	25.0384	22.0526	23.373	22.8047	23.9262	22.048	40	22.9417	24.816	22.7292	21.2269	24.8243	24.8345	23.351	18.3122	22.6071	21.514	22.0948	23.2298	20.9911	20.8295	21.663	25.5481	22.9153	23.579	20.025	21.8083	21.1099	21.4234	23.5881	22.4297	21.38	22.7701	21.7518	21.2719	21.8652	21.9543	21.8386	24.0125	23.3734	23.5144	21.8557	23.5702	22.2589
002194_hsa-miR-886-3p_A	19.0655	18.8604	23.9427	22.6623	20.8014	22.2881	21.705	21.828	22.7367	20.9123	21.7263	23.5129	21.3046	22.8122	22.9762	21.4037	23.632	22.8094	21.275	18.5266	21.8282	19.311	21.6669	22.1678	20.958	19.5789	40	26.7016	22.7477	22.532	19.3026	19.5541	20.4957	20.6701	22.5679	40	40	20.5735	40	18.9461	18.4896	20.646	40	40	40	40	19.546	20.9967	20.8133
002198_hsa-miR-125a-5p_A	21.0669	20.7837	22.5015	22.64	21.8758	22.4255	20.4257	21.4814	25.4203	21.9095	20.742	40	40	40	20.8943	22.2046	40	25.5065	40	21.2757	22.0811	21.8489	21.3719	25.4562	22.0817	22.7884	21.1712	23.3695	22.2195	22.1551	21.5864	20.7498	22.7098	21.4994	22.2247	40	21.4108	23.384	40	40	21.8752	24.48	40	40	40	40	40	22.9055	24.2665
002199_hsa-miR-125a-3p_A	40	40	40	31.8638	34.2625	34.8939	40	32.7843	40	33.2304	30.1167	40	31.8621	40	32.3057	30.8948	40	40	32.0182	33.4719	32.3191	40	32.5343	40	32.6984	33.1656	30.0499	34.3398	31.7322	40	30.728	34.1998	32.3012	40	40	34.2114	29.7944	33.6292	32.9895	34.4803	40	40	33.0744	34.0476	40	32.9999	30.9476	40	40
002202_hsa-miR-889_A	40	40	40	27.9164	29.4649	40	27.5906	25.9785	40	28.8477	28.0017	40	28.3998	29.7955	28.2434	40	40	40	28.0226	27.2106	28.0978	40	27.8912	27.3435	27.9007	29.3602	40	40	29.274	40	29.4367	26.8704	40	27.5536	27.7727	40	40	28.321	40	28.587	40	26.8456	40	40	40	40	26.3592	28.792	28.9673
002207_hsa-miR-450b-5p_A	40	40	40	40	40	40	31.306	30.1155	40	40	34.035	40	30.607	29.9048	31.5174	32.0852	32.4003	40	40	40	28.8624	40	31.1908	40	31.529	31.493	40	40	40	40	30.5752	29.8931	40	31.6237	29.8483	40	40	31.3915	40	31.4807	30.1528	31.6111	40	40	31.5129	40	40	30.9059	31.7033
002216_hsa-miR-128a_A	23.701	24.6264	27.16	26.3943	26.2271	28.7692	25.1854	25.9672	26.0257	26.4992	28.2462	28.9591	29.0467	24.7806	27.919	28.6467	26.5129	27.9059	27.8946	25.8075	26.7985	25.6658	27.3909	27.1792	25.5495	26.5683	26.6487	28.8554	26.5298	27.5775	27.1291	28.9176	28.873	25.2219	27.2026	26.5269	40	26.4446	40	26.8161	24.2804	26.0077	27.0327	40	25.4569	40	40	25.8693	25.4435
002227_hsa-miR-323-3p_A	40	26.1112	26.6868	27.4249	26.1985	26.778	24.7809	24.7372	40	26.8437	26.463	40	26.6286	25.7071	25.2025	28.4005	25.7135	27.1657	27.53	24.7686	24.8087	26.7215	25.0809	25.7427	25.2191	40	25.6382	27.7272	26.5395	26.6166	26.8678	24.125	26.5885	26.1968	25.9278	26.9125	25.5306	27.1697	27.3808	25.5443	25.5681	26.3743	40	27.492	40	40	26.8163	26.1031	40
002228_hsa-miR-126_A	11.7533	12.9955	13.9775	14.136	14.1392	14.8533	12.0002	13.3099	15.7817	13.7527	13.5686	13.2266	13.8265	12.9858	13.6357	14.7873	14.8287	15.5001	14.4957	14.1076	13.6878	14.751	13.4312	14.4993	12.7957	14.5401	13.6337	15.385	14.0403	14.4742	14.0526	13.1181	15.4811	15.4319	13.7831	15.4486	13.8342	14.9764	16.5107	14.3007	12.8108	14.8947	14.5427	14.7289	15.1776	13.8102	40	13.9854	14.6093
002231_hsa-miR-9#_B	26.8767	25.7095	27.1359	28.9058	26.5107	28.7765	27.0918	27.0092	40	27.6125	25.5238	26.8333	27.0927	26.7152	27.2488	27.3524	29.6188	40	26.7331	29.2367	27.8335	27.7006	28.3417	26.071	40	28.4061	26.7128	28.6635	29.6585	26.1505	25.4889	26.7849	29.5763	23.649	26.5906	26.319	25.5291	27.3673	26.2876	26.1133	23.9363	28.1848	26.1628	27.6707	26.7839	25.5404	25.6464	28.2742	23.2325
002234_hsa-miR-140-3p_A	40	40	24.8344	25.8367	24.4897	26.0724	40	24.6002	27.993	24.5367	23.7614	40	40	24.1269	40	25.7976	40	26.831	40	24.4618	24.8298	40	24.811	26	25.3912	24.8333	23.5202	24.6021	40	40	25.0456	24.06	25.7701	25.2286	40	40	24.0994	24.205	27.8934	40	24.3422	26.309	40	25.7823	25.7626	25.599	40	40	26.3709
002237_hsa-miR-548d-5p_A	28.7646	29.2238	40	40	27.7903	40	29.4842	40	40	29.6811	40	40	40	40	29.6299	40	40	40	40	27.1447	40	40	40	40	26.1252	40	27.8994	29.3061	27.7668	28.4374	29.9167	40	40	29.944	40	29.5224	40	40	28.9607	40	29.2607	24.7666	25.7664	40	40	29.5022	27.6849	40	26.6227
002244_hsa-miR-455-3p_A	20.6011	21.5561	23.4426	24.235	24.0869	26.1416	22.788	22.9668	24.4508	24.729	24.5855	40	23.6458	23.0005	24.5395	26.656	24.1884	24.2764	25.197	40	23.0259	23.7006	25.5172	24.9617	23.0907	24.9778	25.264	26.5246	24.7822	25.9468	26.0704	24.464	24.3318	24.7695	23.7672	25.5924	26.1294	24.3681	25.1001	24.0935	21.7855	24.0591	22.7094	24.0875	23.4175	22.8272	20.7762	22.9124	21.7937
002245_hsa-miR-122_A	10.5089	11.7271	13.7846	13.7675	14.2463	16.3063	12.1286	14.7386	14.3609	15.2879	14.8201	15.3866	14.2138	13.0818	14.275	16.0715	14.3899	14.4207	15.7875	16.5855	14.3894	13.3647	14.6893	13.9277	12.3058	13.8479	14.5283	15.7191	14.6059	15.6035	14.4905	15.0585	15.384	16.6847	13.8329	40	16.3885	14.248	40	13.7588	13.9545	12.9898	12.5729	40	40	40	11.7694	14.8012	13.2599
002246_hsa-miR-133a_A	23.1948	20.9497	24.1746	23.7971	22.2205	25.0265	21.4943	20.8756	25.6993	21.9395	22.5703	40	23.5834	23.1616	21.7746	24.7121	24.7933	24.1084	21.8405	22.6778	22.7629	22.7493	21.427	24.7548	22.7937	22.899	22.7801	24.833	23.8125	22.019	24.0252	21.444	21.4164	23.2368	22.6931	23.195	40	23.6365	23.7942	24.1549	20.4491	24.8158	40	24.63	23.1321	22.5309	40	40	23.9312
002248_hsa-miR-142-5p_A	40	29.0401	29.9088	34.4636	29.3703	40	29.5514	40	33.305	34.1484	29.7745	40	40	31.0436	32.4533	40	40	40	31.3772	40	34.0558	40	31.903	40	31.7328	31.2042	40	40	40	31.2694	40	32.325	33.1875	32.6014	31.0015	30.4924	40	30.9646	40	40	40	33.2523	40	32.2416	40	33.7799	40	40	32.1235
002249_hsa-miR-143_A	18.3253	18.22	20.8036	20.5648	19.7502	21.7693	17.4577	17.7579	21.162	19.8101	19.9366	19.8162	20.356	19.0034	20.1952	21.3956	20.6065	21.7747	19.3184	18.3928	19.3109	19.4705	18.9133	20.9135	19.1077	20.0844	19.5308	21.8036	20.9358	20.4088	20.1077	18.8162	19.0782	19.6133	18.9943	19.9454	19.0954	20.5545	20.5964	18.7704	16.5778	19.6501	18.7613	20.9163	19.2133	40	18.0428	18.4848	18.7278
002251_hsa-miR-200b_A	20.0028	19.8846	24.6364	23.4958	22.5169	25.6186	19.5306	20.204	21.8228	24.1389	23.751	23.8029	22.5957	22.3777	22.9493	21.7873	40	23.8883	21.9912	15.7364	22.8114	22.3855	22.6955	22.2234	20.9503	22.2734	22.2332	24.7364	22.9655	22.5459	20.2161	23.7656	24.7655	17.6773	21.8813	23.6771	24.0475	22.598	24.061	22.7634	22.0704	22.6493	20.9384	23.1213	21.8098	22.1252	19.8033	24.0967	22.1191
002253_hsa-miR-101_A	23.3017	24.8692	25.3723	25.1256	25.803	28.4358	23.1676	25.8446	26.0323	26.419	25.6385	27.6683	25.4221	23.7527	25.7346	40	40	25.1046	25.6902	26.2046	24.6604	24.7461	25.5504	24.4211	24.6991	25.0226	25.9918	40	26.2603	27.8108	26.5256	25.3849	25.2271	28.3325	26.0015	40	40	25.3621	40	25.1113	24.066	24.7171	40	40	40	40	23.3595	40	25.1556
002254_hsa-miR-151-3p_B	40	21.7425	40	23.1624	23.8307	40	40	40	40	23.8403	40	40	40	40	40	23.4486	24.1621	40	23.0142	40	24.8108	21.7659	22.2169	40	40	22.8275	20.9332	24.1571	24.2302	23.3846	23.2047	22.7812	23.3909	23.0792	40	22.898	22.1347	40	23.2217	23.1254	20.7684	22.5134	23.4619	40	23.2733	40	40	23.3554	23.3079
002255_hsa-miR-149_A	21.7759	21.689	23.7502	23.7516	22.8772	24.1365	21.2993	22.4441	25.7508	22.8712	22.729	40	22.999	21.2487	22.8276	25.2933	23.52	24.7662	23.2507	22.4545	22.8026	22.8662	22.6378	25.125	22.6915	23.2012	23.534	23.5975	23.0025	24.1041	23.3108	23.3526	22.1075	22.5299	22.2839	40	40	23.8135	24.4117	22.985	22.6324	23.738	40	40	40	40	20.8383	40	23.0968
002257_hsa-miR-339-5p_A	21.8026	22.777	24.3997	23.8864	23.4343	40	40	23.2843	24.3451	24.9596	24.9637	40	40	23.1251	40	25.9963	24.6107	25.098	23.806	22.398	24.1666	23.3173	23.8719	23.4911	23.656	23.8247	40	40	40	40	23.6769	24.678	23.8114	21.8912	23.5944	40	40	23.2866	24.6692	22.2103	21.9435	22.47	40	40	22.1233	40	21.4869	22.6167	22.3397
002258_hsa-miR-340_A	22.0004	22.6844	23.8684	23.2282	23.0647	24.6928	22.9244	24.5964	24.8181	23.6669	22.8458	24.7556	22.6619	22.7628	23.7301	25.1223	23.8841	24.9385	24.3636	23.9602	22.9675	23.024	24.5705	25.2657	23.2419	23.7739	23.9475	25.2688	23.8063	24.2955	23.1199	23.5067	25.1312	23.7293	22.8402	24.4211	25.9714	23.5261	25.5619	23.7771	22.6066	23.3535	22.9154	24.5727	24.7557	22.6651	21.7668	24.7741	22.4928
002259_hsa-miR-340#_B	20.5258	21.6844	22.7565	23.7133	22.8431	23.6607	22.7907	24.9496	24.2026	22.7595	22.3308	23.1385	23.1009	21.9507	23.635	25.03	24.2477	24.8073	24.8024	23.9433	22.7737	23.5076	24.644	25.8069	23.4088	24.1503	8.4919	24.7726	23.6964	23.666	23.4782	23.7448	24.843	23.8373	23.739	40	27.4748	23.0634	24.4058	23.3582	40	22.7236	40	40	40	40	20.8399	24.1538	22.1366
002261_hsa-miR-135b_A	40	28.6932	29.3684	29.6	28.1019	30.3784	24.9514	40	28.8737	32.4364	31.3883	29.8042	30.4528	27.8119	27.9909	40	28.5578	40	30.2335	18.8792	27.8511	28.138	29.2793	27.6848	26.3142	40	27.2681	29.1953	29.002	29.4102	40	31.3859	28.0666	21.3037	30.9368	40	40	27.9358	40	40	27.268	31.0547	40	40	40	40	26.5198	40	40
002271_hsa-miR-185_A	22.3907	23.2052	25.1849	24.62	23.939	27.2508	22.9603	22.7807	26.4933	24.8586	24.5806	25.5623	24.9127	23.4884	23.8213	24.9224	24.8114	25.2821	23.5166	23.0743	24.5386	22.2694	24.2498	23.9388	23.1817	23.2746	24.8361	25.4756	25.2587	25.4311	23.8984	24.2058	24.7879	23.9819	23.6474	40	40	24.1522	40	22.8298	22.9939	22.6829	22.4467	40	40	40	21.8181	40	23.502
002272_hsa-miR-192#_B	22.7736	40	24.8266	25.8849	24.9125	26.7944	23.8416	26.7905	29.1554	24.8995	24.5767	25.0331	23.7552	22.9258	24.9552	24.6462	25.4634	27.346	25.7907	23.6702	23.7515	24.6256	25.268	25.9476	24.214	24.2607	24.2718	26.9212	24.8835	25.1671	23.7623	23.7695	25.0097	23.0233	23.9826	40	26.1407	24.5374	40	23.4901	40	23.2942	40	40	40	40	22.325	24.9032	24.0408
002275_hsa-miR-370_A	40	40	24.9044	23.8259	40	40	22.072	22.6941	25.9154	25.4652	24.7741	40	40	40	23.7949	24.6418	24.78	26.2369	23.4937	22.4613	22.778	24.231	23.2754	40	23.6041	23.8972	24.5028	25.2694	24.492	24.6866	23.9494	23.8074	40	22.9424	23.317	23.8337	24.1954	24.5028	25.7297	40	22.349	23.357	40	25.014	40	23.1459	40	22.6194	23.394
002276_hsa-miR-222_A	40	15.8546	20.1541	20.5546	19.519	22.2831	17.7669	18.812	20.1839	20.83	20.5204	19.7604	20.5103	18.9331	20.4589	18.2203	20.1182	21.8157	19.7718	13.9226	18.7283	19.1229	19.3732	20.1596	19.0533	19.5419	18.6684	21.7729	20.816	20.5895	17.3479	18.9319	19.8005	17.6865	19.8133	40	18.7379	20.3207	40	19.5159	19.3958	20.785	40	40	20.8152	40	17.1784	19.9075	20.4738
002277_hsa-miR-320_A	16.3802	16.8522	17.6149	17.9449	18.8208	18.0376	16.5326	17.6485	18.5654	17.5001	16.8077	17.1919	17.3747	17.1753	17.2136	17.5627	17.9751	18.7977	17.8505	15.8106	17.657	17.1504	17.3757	17.9479	17.0852	18.4317	16.8014	18.0964	17.5979	17.3745	16.8634	16.7278	17.943	16.603	17.9183	17.833	16.8231	17.9741	18.5594	17.6279	17.6943	17.9813	18.5455	18.6095	17.8899	18.1741	16.4197	40	18.189
002279_hsa-miR-31_A	23.635	20.8472	25.6704	27.046	24.3674	25.3929	22.0897	25.7976	26.1378	24.7661	24.7269	24.672	25.4357	24.44	25.1806	24.5083	25.7311	29.2403	23.7759	18.438	25.4429	23.4261	26.041	40	25.1671	24.267	22.7555	25.8072	26.9823	22.921	22.7502	28.9124	22.4252	21.5755	24.4715	40	21.6413	25.9743	26.7862	25.847	23.5043	40	22.812	40	25.2414	40	23.7391	24.9535	25.0367
002281_hsa-miR-193a-5p_A	18.3891	19.243	21.24	21.8147	22.3583	23.7606	19.7848	20.9947	22.0631	23.0855	22.3634	40	21.8069	20.7631	21.6349	23.7413	21.7675	22.5611	22.4719	21.8127	21.5906	21.0248	22.7748	21.5112	19.7882	22.348	40	23.143	22.4619	22.7793	22.5694	22.736	21.9744	22.1659	21.3616	21.7718	40	22.3758	40	20.8441	20.3266	20.9306	40	18.2304	40	40	18.8267	40	20.4618
002282_hsa-let-7g_A	18.1626	18.942	20.9327	21.7505	20.6129	23.3279	18.5394	19.6139	21.3214	21.3059	20.7629	21.005	21.5949	19.4576	20.981	22.2586	21.4659	21.7244	21.8739	20.5111	20.6799	19.7564	20.8771	21.0885	19.375	20.7645	20.9592	22.7734	21.075	21.9704	20.2675	20.7907	21.828	20.3866	19.9835	21.9568	21.553	20.8301	21.5439	20.8119	19.7679	20.6513	20.2228	20.8015	20.3759	19.2669	18.4717	21.5522	20.0294
002283_hsa-let-7d_A	20.6584	20.9542	22.9179	23.8989	23.6125	25.5226	20.3787	21.1279	21.9546	23.8472	23.3444	24.1298	23.9413	21.8857	22.5397	24.4757	23.6209	22.9898	24.0258	21.2321	22.7511	22.5726	22.9652	22.9019	21.1736	23.3015	23.0128	24.8943	23.7516	23.814	22.7896	22.4479	23.8087	21.7499	22.4712	23.285	23.3261	23.1058	23.2676	21.8058	21.8244	21.8293	21.7804	22.548	22.3591	21.4595	20.646	22.5437	21.2396
002284_hsa-miR-138_A	25.4042	25.1992	26.8374	26.6187	25.7642	31.1533	25.2679	25.9768	30.2646	29.1902	27.3457	27.1118	26.2394	27.9332	29.2553	27.9252	29.5272	40	25.8628	27.3693	27.9383	25.2762	27.9305	40	26.0134	25.9573	25.2203	29.0272	28.1652	28.1286	24.7817	30.3477	27.8702	25.529	27.0441	26.8039	40	26.186	40	26.7462	26.6434	27.1547	40	28.5764	27.7114	28.266	25.0597	28.5801	25.0684
002285_hsa-miR-186_A	17.6566	18.4067	18.8399	19.183	18.8682	18.9118	18.5753	19.5041	20.8021	18.1503	17.5243	18.28	18.3619	18.301	18.0041	18.8564	19.1453	21.5158	19.3199	19.6665	18.8409	18.3629	18.4709	20.6464	19.4603	18.9665	18.2751	19.4765	18.5086	18.8885	17.8073	17.7105	19.5631	19.5896	18.8099	18.8173	18.2555	18.8075	20.4138	19.6234	19.2488	19.7554	19.7697	18.8373	19.2352	19.7838	17.7147	19.5774	20.1795
002289_hsa-miR-139-5p_A	16.5843	17.5068	18.519	18.4506	18.8043	19.4555	16.3992	18.0763	19.681	18.8714	18.7924	18.0534	18.3569	17.8153	18.3876	20.5643	18.8686	19.4645	19.0937	20.8101	18.3475	19.507	18.5452	18.8345	16.8571	19.0935	18.7554	19.7998	18.6228	19.326	19.2459	18.3889	19.0718	20.6632	17.559	19.8135	18.9245	19.2666	20.304	18.829	17.0332	18.7785	18.9794	19.5302	18.7636	17.7317	16.0753	17.7607	18.7346
002293_hsa-miR-214#_B	25.0278	40	27.8362	29.0865	28.6748	28.6559	24.2172	23.9114	29.7702	27.5908	26.3336	40	28.4741	28.2542	40	26.7945	28.4937	29.4899	28.3917	25.8882	27.6706	25.4569	26.5305	26.4645	26.8748	28.531	25.1759	28.7372	26.9529	40	26.2845	25.7846	27.6449	26.9776	26.9133	40	26.3163	40	40	40	40	24.8636	40	40	27.537	40	24.418	40	26.427
002295_hsa-miR-223_A	12.524	12.4618	14.5927	13.4466	14.4766	15.6606	12.2927	14.9082	16.7887	13.6955	12.7412	14.7717	14.4143	12.5331	14.9409	16.6118	14.799	15.731	13.3204	11.7555	14.9253	13.8321	15.4092	15.3497	14.3218	15.5266	15.0056	40	14.0592	15.7836	14.9359	16.4184	16.0029	15.0399	14.4186	14.7803	40	13.7452	15.8216	14.3592	15.7937	15.7926	14.421	13.7801	14.8134	16.5007	12.6507	15.0376	13.7756
002296_hsa-miR-885-5p_A	13.8025	14.747	16.1214	15.317	15.5738	16.7989	15.2904	16.4535	15.823	16.7903	17.1197	17.1324	15.0589	15.4355	15.8278	17.8359	16.1779	16.6369	16.6318	18.9697	15.2099	15.6136	15.644	16.4944	15.4351	15.2934	17.0824	16.5806	16.0794	16.4482	16.4395	16.3379	16.5005	18.8204	16.0045	16.7367	17.4168	15.8293	16.3791	16.3628	15.7211	15.8716	16.0955	16.7826	15.8293	16.124	13.8337	15.7359	16.9962
002297_hsa-miR-422a_A	25.2781	26.8463	29.3189	31.5425	30.2288	40	26.691	40	29.5331	40	28.1589	40	29.9889	27.414	40	40	40	30.5828	28.6002	28.4204	28.2702	28.4035	28.2477	28.2103	28.402	27.1471	28.1845	40	27.1482	40	28.8338	40	28.5144	40	27.9261	28.8953	29.4361	27.9597	40	40	29.7163	28.1449	27.766	29.9082	27.652	29.1469	25.4919	26.0766	26.925
002299_hsa-miR-191_A	14.2224	14.8718	16.0608	16.114	15.7867	16.0507	14.7945	15.8991	17.4453	15.4446	14.9759	14.7902	15.4751	14.5789	15.4278	16.189	16.1736	17.7974	16.3232	14.4939	15.7513	15.2658	15.5039	16.7544	15.6117	16.3166	15.1231	16.1445	16.1381	15.9202	15.61	15.1841	16.2781	15.6795	15.867	40	40	16.0556	40	16.8088	16.0059	16.8798	16.3365	40	15.962	40	14.2582	16.1118	17.0229
002301_hsa-miR-22#_B	21.8149	22.4654	25.8561	25.4463	24.8808	26.11	24.8152	24.6575	28.8545	24.7023	24.5364	25.7997	40	24.5314	25.6555	24.4682	25.6268	27.16	26.3352	24.2477	25.6936	24.7788	26.0861	25.6123	24.6487	25.3323	24.8139	27.7179	40	24.5806	24.6424	25.2149	26.2188	25.7534	24.9311	25.6789	26.5975	25.3689	25.6948	24.6807	23.0664	23.5543	23.0498	23.6346	24.3728	23.6017	23.0418	24.968	23.511
002302_hsa-miR-425#_B	24.8321	24.8033	26.5433	25.6767	27.2498	25.3	24.7679	26.7186	40	24.7956	24.8247	26.2613	24.8878	24.8489	25.4168	29.3704	26.5636	27.0722	26.2321	23.88	25.5532	25.5131	26.0676	28.7013	25.37	26.0322	24.4529	26.3647	25.6068	24.7009	24.9599	25.6576	25.6219	24.4333	26.5948	26.5117	27.6481	26.7492	25.7268	40	25.3153	23.9345	40	40	25.678	40	24.5584	26.7669	25.0161
002304_hsa-miR-199a-3p_A	15.6303	16.4961	19.2885	19.7221	18.8103	20.2193	15.2417	16.1125	19.2891	19.2749	18.6231	18.6352	18.9557	17.4319	18.6449	19.7819	19.1423	19.8259	19.284	17.7699	18.3795	18.4836	18.1989	19.7884	17.7252	18.7297	18.5409	40	19.7398	19.8642	18.4121	18.6935	18.5232	17.7999	18.3167	40	40	19.5763	19.9051	17.82	16.7084	18.8308	17.6008	40	18.6437	40	15.7928	40	17.9206
002305_hsa-miR-30d#_B	23.804	24.8526	27.2144	26.5919	24.8222	26.829	24.625	40	40	25.0326	23.9554	24.4022	23.8918	24.7005	27.2933	26.4176	26.2276	27.0085	26.752	25.3963	24.8541	25.1288	26.0949	26.3167	24.6969	24.985	23.1977	25.8246	25.2986	24.1377	23.8045	25.2846	25.678	26.5188	24.6782	25.7278	26.3891	26.9293	26.103	40	24.1601	22.7534	22.6502	23.0359	24.8093	23.7459	23.0774	27.2152	24.6795
002306_hsa-miR-214_A	17.7344	17.7618	19.4292	19.6669	19.2285	20.4768	17.0364	16.8386	20.7151	19.3697	18.76	17.7588	19.068	18.7808	18.9135	19.6242	20.4936	21.2295	19.7775	18.4316	18.828	18.7997	17.8293	20.4302	18.2161	19.4759	18.3774	20.5453	19.6371	19.8308	18.2842	18.786	18.7363	18.4133	18.6677	19.4254	18.571	20.0101	19.6103	18.804	17.3231	19.3799	18.8135	20.2964	19.357	18.5738	17.2143	18.251	19.1816
002308_hsa-miR-17_A	13.9463	14.7973	15.8151	15.8271	15.7124	17.4959	15.1934	16.6059	16.723	16.2185	15.8716	16.7532	15.5105	14.6199	16.0089	17.2657	15.9399	16.7058	16.7434	12.7972	14.7527	15.7341	16.717	16.9878	15.7469	16.1099	16.5287	18.1153	16.5158	16.8297	15.9464	15.7317	16.2341	15.3529	15.7897	16.1738	17.5404	15.714	16.8269	15.8843	15.7131	15.6826	15.1897	16.5692	15.8227	15.8196	14.1388	15.9081	15.7452
002309_hsa-miR-424#_B	24.0615	23.7113	25.4177	26.6349	25.2947	26.4641	40	24.8276	26.8315	25.2767	25.74	24.7988	25.3588	24.6625	24.588	25.1364	26.732	28.0281	25.1577	24.2653	24.8726	25.7532	24.5399	40	24.2245	24.1539	24.2768	26.7285	26.2702	24.6305	25.0598	25.0936	25.6035	24.619	24.9208	25.762	25.6036	25.8336	25.1401	24.5907	23.0769	23.7654	40	24.0075	25.3875	23.8416	22.2501	25.0488	24.0635
002315_hsa-miR-10b#_B	27.3369	24.6021	27.8704	28.3201	26.434	28.4064	23.7062	27.7314	28.8715	26.6076	25.6353	25.0384	27.3918	24.6368	26.6428	27.1864	27.6182	40	25.5365	24.5993	26.6348	26.259	25.8315	29.2418	26.9116	27.1961	25.6773	28.8996	29.1845	26.8662	26.5004	26.5966	24.3685	28.9371	25.9369	27.8797	26.1432	28.1487	27.4693	28.1769	24.987	28.0442	26.1163	29.6076	28.8041	29.1913	26.2246	28.1266	27.6868
002316_hsa-miR-34a#_B	19.7578	20.2679	22.772	23.4419	40	23.0001	20.827	21.7655	23.2295	22.5927	21.221	21.1304	21.1275	20.7444	22.5865	21.448	22.2017	27.3812	22.6388	20.8066	20.7324	21.4425	21.7279	23.7314	23.1619	21.9807	20.5225	22.7432	20.7381	21.946	20.7885	22.7078	22.2927	22.3556	21.8165	22.5065	21.3854	21.7808	22.2245	22.2492	18.8052	19.7014	20.2257	20.7785	21.3951	21.4313	40	21.7661	20.3599
002317_hsa-miR-181a-2#_B	22.5464	22.8588	23.8931	25.1497	25.1804	24.9694	23.4597	24.7691	26.8628	24.5005	23.7592	24.7763	24.6753	23.8323	25.7704	24.5037	25.2018	28.0256	25.8102	23.2079	24.6133	24.8925	24.5657	28.3319	24.1691	25.7035	23.7947	25.7589	24.815	24.8874	24.6788	25.0394	25.945	24.2314	26.6862	26.3393	25.8186	27.2743	25.9641	25.9121	23.7091	23.3039	23.6371	24.1836	26.8238	24.8407	20.9963	25.7881	24.0294
002323_hsa-miR-454_A	40	40	22.3056	22.1542	21.5978	40	19.5301	20.2521	23.3081	20.7694	19.644	20.4697	21.6514	20.2596	19.8253	20.935	40	24.0981	40	20.1824	21.9068	21.0436	20.7815	22.6876	20.9783	21.9669	20.6031	22.3527	21.7242	21.4348	20.4538	19.6133	22.2603	20.6365	21.0532	40	20.6426	21.7473	40	40	21.7647	22.8459	40	40	40	40	40	40	40
002324_hsa-miR-744_A	20.2447	20.9762	22.3763	22.9446	22.1035	24.1569	20.6856	21.8046	23.6252	23.3262	22.865	22.4224	22.9016	21.5383	21.8034	24.2421	23.0307	25.4305	21.7718	21.899	21.7924	21.3044	21.4877	23.8202	21.7719	22.0903	23.1201	24.5696	23.1642	22.8295	22.6087	22.0873	21.6796	21.8017	21.855	21.8401	22.7559	22.0201	22.8588	22.2726	20.7688	22.3652	21.7036	22.7536	22.1294	21.7036	19.7773	20.7972	21.5272
002325_hsa-miR-744#_B	23.6338	25.205	25.8041	26.5106	25.0043	26.4284	26.1075	26.4541	28.9981	25.2672	25.2253	25.9905	25.2387	26.2297	26.3964	27.5489	25.9036	40	26.366	26.4571	25.7555	25.6916	26.3615	27.3023	26.5254	25.8084	25.6112	26.3279	27.7798	25.3565	27.1693	25.7798	26.2695	27.0878	25.299	26.4216	26.7023	25.7821	26.2819	27.2695	23.812	24.374	24.5514	25.2636	25.4251	24.9815	23.3885	25.7878	24.4077
002326_hsa-miR-216b_A	23.8592	25.7262	24.6745	40	29.225	29.1984	40	27.426	28.5648	26.4172	27.222	27.365	40	27.2106	26.4773	24.5243	26.5101	40	28.5329	28.4963	24.9126	28.2894	26.4385	40	28.1054	26.6746	30.4454	40	26.115	25.7579	24.878	28.2635	28.4387	25.7884	40	40	40	40	40	29.5631	27.2608	28.9206	26.798	28.1215	28.1515	40	23.7289	40	27.1481
002329_hsa-miR-452_A	22.5192	22.7862	26.5238	28.4919	27.3449	40	22.868	24.7344	26.791	24.3307	26.336	25.8271	25.7966	24.6148	25.7441	24.4741	25.0197	40	25.8924	21.2158	25.7969	24.7639	24.5923	25.595	24.8714	24.2277	23.7803	26.0574	25.8408	25.7054	22.9355	26.6821	26.7825	23.0881	24.0068	26.3736	25.2324	25.8509	26.3849	26.4101	23.7492	24.5327	25.3464	25.7002	24.81	22.8854	40	25.9985	23.6556
002332_hsa-miR-409-3p_B	18.8059	19.8076	21.4101	21.5088	21.0226	22.5163	19.6951	20.5396	22.8666	21.8015	21.4944	20.6782	21.4234	21.1742	21.3138	22.2622	22.5325	23.7029	21.4611	19.3925	20.4749	22.0575	19.901	22.3776	21.2743	22.3099	20.4337	22.7476	21.6614	21.8229	21.4373	19.6891	21.5451	20.7258	21.0483	22.3472	20.8129	22.5388	22.7246	21.6841	18.8636	20.2014	21.571	20.0034	21.9867	20.6238	18.8084	22.2585	21.8365
002338_hsa-miR-483-5p_A	16.3186	17.7171	18.7089	18.9502	20.4701	19.7789	18.7497	19.7623	20.2142	19.4716	18.6901	19.5148	19.1883	18.7146	18.6046	16.831	19.6866	20.0564	20.506	21.6373	17.8796	18.6049	19.1884	19.7339	18.4307	19.5365	19.5345	19.5157	18.8544	19.6517	18.6914	16.6695	19.4683	16.6529	19.5713	19.8147	19.1866	19.8201	20.2378	19.7713	20.3457	18.7452	18.6925	19.7779	20.0738	19.3849	18.3422	19.6037	19.6569
002340_hsa-miR-423-5p_A	23.9765	40	25.5796	25.9199	40	27.7984	23.446	24.1924	26.7821	27.2078	25.7723	40	40	40	25.2284	40	40	26.1128	40	23.1403	40	24.7717	40	24.1114	24.2393	40	26.1594	29.0237	26.3615	40	40	26.4795	40	24.3258	25.0301	40	25.7313	40	24.4723	40	23.5242	23.8632	40	26.3613	40	24.1187	40	23.6375	24.1159
002341_hsa-miR-708_A	40	40	26.8377	25.6406	28.867	40	24.6727	26.5472	26.1364	28.6853	27.5579	40	26.1401	27.27	28.6061	30.2784	28.9608	40	26.9196	22.6127	27.2847	29.3377	27.8538	40	26.1329	27.4643	27.6994	40	28.4977	26.0654	25.5299	28.8516	26.7922	25.4399	27.9898	40	27.2605	40	40	26.6579	40	28.062	40	40	40	40	23.1257	27.645	28.1969
002349_hsa-miR-574-3p_A	15.637	16.1613	16.5209	16.6509	17.2743	17.1764	15.7909	16.6348	17.7805	16.8429	16.5923	40	16.5249	16.7265	16.4664	18.5109	17.4348	18.0429	17.4124	17.5607	16.712	16.7663	17.111	18.0764	16.1968	17.8105	16.7319	17.2736	16.4214	17.7479	17.7685	16.3402	17.271	18.061	17.0238	17.9965	17.3754	17.4946	18.2232	17.2479	17.1435	17.8199	17.7024	17.2829	17.4364	16.7526	14.9403	17.273	17.8478
002351_hsa-miR-576-3p_A	30.0758	28.112	40	29.0698	29.8659	40	26.745	30.5125	40	29.7605	29.4981	30.0006	28.2477	27.9398	28.3598	40	40	30.9389	29.9636	40	30.8354	28.6804	30.0129	29.1765	28.6218	30.2062	28.517	40	29.1518	29.6471	30.9873	28.8317	40	40	29.4533	29.9987	28.9449	28.7929	26.8094	27.0914	40	28.9716	27.1739	29.8272	27.9659	30.5446	27.6081	28.3437	27.3177
002352_hsa-miR-652_A	40	40	26.5101	26.6832	25.8261	27.1767	22.5433	22.4203	40	27.5783	26.0382	25.8396	26.5879	23.2087	24.5662	25.7584	27.7795	25.1208	24.8027	21.321	24.7533	24.1753	25.075	24.8534	23.6528	25.246	25.2629	27.1056	26.8197	25.9277	23.9284	25.3958	25.1548	22.4535	23.77	40	24.6301	25.1264	40	23.7204	40	24.2373	40	40	40	40	21.9939	40	40
002355_hsa-miR-532-3p_A	20.7865	20.8007	22.7743	23.1505	22.6995	24.0143	20.766	21.7557	24.0097	22.8703	22.5575	40	22.5672	21.47	22.3461	24.0991	22.9891	24.7734	22.4467	21.1048	21.6319	22.5766	22.2205	23.7888	21.4395	22.8017	22.4606	24.169	24.132	23.2847	22.5063	22.9617	22.4424	20.9167	21.8245	22.3371	40	22.8974	22.8836	23.0555	20.87	23.491	22.7089	23.5123	22.3365	21.683	20.3503	21.4884	22.6976
002358_hsa-miR-489_A	40	40	24.5196	25.5337	25.7514	25.3111	24.1777	24.8864	27.3572	23.8036	24.2817	23.7647	22.5333	24.8125	26.447	24.5552	25.632	25.3407	29.0946	24.2513	25.1896	27.2582	24.6595	40	22.833	26.0591	23.7753	25.0601	25.337	24.8349	25.1877	23.8539	26.4616	40	25.3755	40	25.4627	26.3802	40	26.8657	24.4873	27.0888	40	40	40	40	40	40	40
002361_hsa-miR-146b-3p_A	26.2376	24.4421	29.3754	27.6079	27.885	40	25.7556	26.2417	28.1831	25.3567	26.0268	27.3201	25.1993	26.255	27.4527	25.8494	27.7773	25.7974	30.1304	26.0998	27.6299	28.7314	27.2726	28.0629	27.8856	27.5413	24.9058	40	27.2449	32.4522	26.6063	29.575	27.2604	26.2708	29.742	29.3595	40	29.1876	40	26.3706	26.5549	25.8315	22.2272	40	26.6658	40	23.3853	27.8984	23.7536
002364_hsa-miR-493_A	28.8381	40	40	29.9411	30.8305	30.8983	40	40	40	40	29.2359	40	40	28.2071	29.7386	31.7591	30.8931	32.5578	40	27.9272	40	30.7274	26.653	31.6789	40	31.6097	27.5166	40	29.7161	30.1833	30.4381	26.4752	30.7241	31.0304	29.6212	30.0461	29.967	32.8995	33.5639	31.6049	28.4492	32.509	40	29.1562	32.7509	31.827	29.6276	31.9299	40
002366_hsa-miR-193b#_B	22.4603	22.8983	23.564	25.5459	25.6096	40	23.5209	40	24.9403	24.4725	23.7134	40	23.7443	23.4438	40	40	24.0419	25.134	40	40	23.8138	23.7335	24.5704	40	22.8983	24.3911	40	40	40	40	40	24.6712	24.767	40	24.9006	40	40	25.1257	40	40	40	40	40	23.8348	40	23.3223	23.8916	25.7113	23.4884
002367_hsa-miR-193b_A	13.9564	14.8154	15.7715	15.6114	15.7321	16.8402	16.4384	18.7641	17.0169	16.1829	15.9055	17.2178	16.1615	15.5088	16.3199	16.951	16.2358	17.7444	16.7926	17.585	15.9806	15.8404	16.7167	17.7005	15.7402	16.387	16.8483	17.0946	16.2159	16.513	16.147	16.6466	16.2783	17.4117	16.4396	17.2725	18.2078	15.8782	17.1579	16.6463	16.0379	16.6722	16.7364	17.3487	16.6161	15.8319	14.5281	15.8918	16.6834
002376_hsa-miR-543_B	25.7982	25.3888	28.5104	28.3892	28.2999	28.7982	26.1686	26.7656	40	29.9605	40	29.4244	28.2981	27.2185	28.0753	40	40	40	28.23	26.7996	28.4632	28.4489	26.7688	40	40	28.0723	27.0116	40	29.6576	40	28.8367	25.9929	40	26.8251	26.8371	27.2053	27.2793	28.9582	29.2041	27.3141	24.1047	26.933	28.0981	25.1914	27.2175	26.9945	25.3318	28.4367	26.2168
002398_hsa-miR-579_A	32.4636	30.2636	40	40	30.2287	29.8072	28.159	29.3053	31.5763	40	28.4945	40	31.0032	29.5039	29.9414	40	30.4326	40	32.0235	30.7225	29.7113	29.6874	31.9896	29.3841	40	30.2311	40	40	40	40	40	28.3778	29.9219	40	31.673	40	40	30.2861	40	32.1527	28.8407	28.1527	31.4007	40	40	40	28.4485	40	30.2863
002406_hsa-let-7e_A	40	16.3982	18.8123	19.2285	19.0144	20.4184	16.3838	17.8071	18.5869	19.3618	18.8211	40	40	17.0464	18.7559	20.2247	18.701	19.0804	19.3012	17.7226	18.7338	17.8306	40	18.8348	17.2576	18.7771	19.018	21.2708	19.3423	40	18.3286	18.6654	19.7738	18.7822	18.3644	20.0251	19.7146	19.4524	19.8889	19.2107	18.2021	18.462	17.8149	18.7197	18.3123	17.8384	16.0054	19.2632	17.6315
002420_hsa-miR-16-1#_B	24.777	25.7812	30.3011	28.4026	27.6037	40	40	28.664	28.7529	27.2021	27.0904	40	26.3931	25.6318	28.564	27.2909	40	27.9102	40	26.2349	26.8391	26.8348	26.5753	40	40	27.2915	26.0756	27.4697	40	40	26.3379	40	27.9911	28.4209	25.9545	28.5473	40	27.4257	27.8892	40	25.7349	25.5892	24.9681	25.5374	27.9586	26.4329	24.5546	40	40
002422_hsa-miR-18a_A	40	26.7922	26.7932	26.9947	27.1091	28.972	25.659	26.1739	27.2398	27.4469	27.3573	28.2557	26.8686	25.5807	26.7851	28.5372	27.7126	27.1934	28.916	22.8363	26.1918	26.9452	28.8521	26.7475	25.7741	27.8467	28.3676	29.348	28.6558	28.8514	26.778	26.7617	27.8596	24.8428	26.7967	26.791	27.527	26.9229	28.0101	26.0039	25.3078	26.1199	26.0231	26.9268	26.3011	25.4937	23.8843	27.9432	25.9509
002423_hsa-miR-18a#_B	40	29.2448	32.7708	32.2175	30.62	40	31.2813	40	40	29.5465	30.2213	31.3398	40	30.9597	32.7727	29.871	30.9723	32.6115	31.4518	28.211	32.9624	30.5973	30.386	40	30.041	28.8423	40	32.2432	29.901	29.6173	40	29.3817	40	28.0051	30.5367	32.0728	32.5202	40	37.5047	30.514	29.3611	29.2287	40	40	40	29.4498	27.4959	30.5588	29.2361
002428_hsa-miR-500_A	24.0573	25.118	26.0595	27.7885	27.525	27.8986	24.7985	26.0979	40	27.2194	26.2314	27.0471	26.8064	25.0366	26.2489	28.2039	26.9852	28.1641	26.3969	23.2021	25.5844	25.7287	25.5779	25.3189	25.068	25.9969	26.3519	27.8656	27.4058	26.4927	25.7606	25.7445	40	24.3111	25.7938	25.5706	26.433	27.088	25.7324	24.7383	24.0823	24.8225	24.6913	26.4493	24.5055	25.0264	24.0594	25.7079	40
002429_hsa-miR-548c-5p_A	28.6697	29.2154	33.6197	40	40	40	29.9105	29.0044	40	29.4476	40	40	40	40	30.93	31.8354	31.6166	40	40	27.8474	40	29.4244	28.4505	29.0277	34.6753	27.7327	28.9728	40	28.1978	40	40	40	30.2659	27.842	40	28.9114	40	31.1698	28.2244	30.1921	27.9509	25.9532	27.0682	31.3096	29.5495	40	28.4044	40	27.1986
002432_hsa-miR-625#_B	40	40	25.7374	25.7469	23.7756	26.2321	40	23.8009	27.2513	25.8241	40	40	24.3472	25.0954	24.8092	26.3432	27.4431	40	24.4399	21.7843	25.335	24.4402	24.8382	25.7933	24.0691	24.6757	40	40	25.2639	40	40	24.8651	25.0921	24.7013	25.4283	40	25.5023	25.5972	25.7445	24.9851	40	23.4204	40	40	25.0987	40	22.3265	40	40
002433_hsa-miR-628-5p_A	40	40	27.6634	27.831	25.5992	26.0924	24.1616	25.3461	26.8994	25.1449	24.2732	25.4394	28.2045	24.7275	25.6838	26.7577	40	27.6838	28.945	26.8439	26.1121	25.1148	26.4571	25.1842	23.9104	26.8458	25.5433	25.4769	24.4393	25.2784	24.7515	25.0458	26.403	26.2033	25.577	26.5946	26.4215	26.0713	27.6418	27.3004	27.488	24.9966	27.8507	25.6554	26.8095	28.3499	24.8515	28.1593	26.2887
002434_hsa-miR-628-3p_B	26.5246	26.6587	28.1404	27.2253	27.1789	40	25.7626	26.8326	28.9459	27.9331	40	26.3666	28.5052	26.9246	26.442	28.2699	28.0965	29.8032	27.0366	40	29.5233	27.0648	26.5097	26.6248	25.292	27.0176	40	26.8038	29.1689	28.2083	40	26.8277	30.3215	29.0153	28.7021	27.7843	29.1077	27.9168	30.0745	40	26.81	27.0946	28.1577	40	29.4001	27.9355	24.7747	40	40
002437_hsa-miR-20a#_B	23.1339	23.7945	25.7175	24.8514	24.7161	25.6781	24.781	26.4208	28.2161	25.0601	23.4632	24.6302	23.2871	24.334	24.1891	24.7562	25.5855	26.8558	25.826	23.1653	24.1473	24.7471	26.1581	26.9101	25.8243	24.9442	25.7431	26.7997	24.9934	25.6515	24.6911	25.0871	25.1005	24.9873	24.4013	24.7817	25.9359	24.26	25.2361	24.146	22.7877	23.5629	23.4278	23.6587	25.1822	23.2167	22.21	24.8074	24.7888
002443_hsa-miR-26a-1#_B	40	40	28.5239	29.222	28.47	30.5699	27.1	26.9674	33.5636	28.1648	27.5732	40	26.9886	26.8068	28.837	27.0261	30.1003	31.7983	31.2702	28.608	27.0212	27.3135	27.5963	28.7767	28.6427	29.9623	40	29.6335	28.3091	29.0522	26.7329	40	30.2573	30.2829	28.6751	40	28.4935	28.9518	40	40	40	28.076	40	40	40	40	26.1846	30.7238	28.5146
002445_hsa-miR-27a#_B	22.3984	22.9389	25.6884	26.7622	40	40	40	27.2206	40	24.6612	20.8435	22.9541	22.1309	22.6481	27.9259	23.2061	25.0291	27.0437	40	24.5005	22.0475	40	40	30.5787	27.8639	27.9632	23.6573	28.1172	40	40	23.8036	40	27.8433	24.6157	40	29.21	29.0119	25.7435	40	26.2019	40	40	22.2928	22.5821	27.5775	40	23.5942	40	40
002446_hsa-miR-28-3p_A	17.2901	18.3939	19.1396	19.2176	19.806	20.7113	18.5445	19.4849	20.8349	19.8158	19.5278	19.5978	19.2296	19.1432	19.2751	20.2964	19.8373	21.2197	20.7293	18.7507	19.7253	18.9619	19.5736	20.0831	18.8401	19.1998	19.3419	20.574	19.9157	20.2324	19.2622	18.8991	19.8333	19.9168	19.6569	20.0672	20.0788	19.7297	20.2608	19.5641	19.6099	19.4963	19.6568	20.106	20.0823	40	17.6241	19.6948	20.6043
002447_hsa-miR-29a#_B	25.5699	25.788	27.1824	28.7036	27.2155	40	25.9378	26.3548	28.4895	26.0491	25.6083	40	25.6618	27.4426	26.9895	26.5128	27.7532	27.3801	28.3287	24.7627	26.5503	28.9445	27.6306	27.0663	26.1197	26.0143	25.5071	40	27.4269	27.0926	24.8967	26.5896	27.0284	26.8526	26.2094	26.6916	40	26.4412	27.34	25.7132	25.119	24.6916	24.7906	24.8333	25.8068	24.9268	24.2483	27.3805	25.4008
002623_hsa-miR-155_A	40	18.7957	21.6845	22.6691	21.8308	22.5838	19.2709	19.331	23.2473	21.787	20.5023	40	21.7645	20.8715	21.1581	19.5309	24.3271	24.1562	22.5588	18.023	23.0255	21.7264	21.5323	23.4798	20.6282	22.3806	19.4991	22.1566	21.815	21.6066	19.1656	20.8354	24.2817	19.7721	22.2543	40	19.7218	22.544	24.4227	21.9666	22.317	23.5253	40	40	40	40	18.8904	40	40
002677_HSA-MIR-590-3P_B	26.3929	26.502	25.5659	25.7517	24.6353	26.7023	23.5952	25.0962	26.4235	25.5926	22.7571	26.0028	24.7088	24.2321	24.8117	25.0061	27.6037	25.6884	26.2583	23.7514	26.1109	25.5316	25.7889	25.821	23.9121	24.7866	26.4276	27.7115	26.2755	26.0598	25.7892	25.0367	27.1644	28.4752	25.8005	25.8333	26.8666	25.7755	40	26.0369	23.5777	25.8236	25.773	25.9055	26.0814	40	23.4613	27.0728	26.0812
002791_HSA-MIR-1244_B	24.1309	23.1741	26.2317	27.5889	26.4611	28.59	23.9279	25.3055	40	26.6548	25.7695	25.2989	27.6776	28.5463	26.3102	25.3292	27.1714	27.0895	25.8825	20.5172	26.4628	25.2718	25.3987	26.0907	22.7308	25.8773	22.4383	25.5185	24.9595	23.7325	23.789	28.1155	24.8266	22.9082	26.7561	26.8463	26.0706	27.8132	23.4745	24.8738	26.1162	22.5379	23.7696	23.481	25.8105	23.4911	22.3346	28.6198	22.5395
002838_HSA-MIR-1291_B	23.4135	23.7914	26.9625	26.0808	23.9676	26.8382	24.4411	24.2433	26.6421	26.6034	27.0847	25.8085	26.7709	26.8353	25.3314	23.6867	26.8331	27.1691	24.1848	22.5393	26.1245	23.7494	25.0622	24.6471	24.1624	23.5728	22.7612	25.808	24.7891	24.178	24.2523	25.4843	24.2608	24.7282	25.0636	22.6644	23.9402	26.2676	21.423	23.7099	23.3727	20.8103	21.2133	20.7763	23.5036	40	22.5614	40	23.9345
002844_HSA-MIR-320B_B	21.1914	21.7735	24.8216	25.3849	25.2574	25.8026	22.427	24.3829	25.1775	25.0111	24.7929	25.3007	24.693	23.47	24.1076	24.4006	24.3968	25.9748	24.2964	22.7946	23.7532	24.5628	24.899	25.6476	24.1369	25.038	24.7374	25.6786	24.2121	23.6306	22.5899	23.7332	24.5199	22.4542	23.9732	40	24.3259	24.8168	40	23.0053	20.9398	22.7191	24.6235	40	23.189	40	21.0067	24.4393	22.8466
002847_HSA-MIR-1180_B	40	40	29.6203	30.2851	40	40	26.8095	25.8683	29.3822	30.8088	40	40	30.3446	40	40	27.43	40	40	40	26.2701	28.6097	27.9155	29.3098	26.8771	29.9896	29.2144	40	29.826	27.4026	40	40	40	28.5537	26.7527	27.634	40	28.68	29.6801	40	27.3623	25.7559	27.9057	40	40	28.439	40	25.8389	40	27.9769
002863_HSA-MIR-1290_B	40	40	29.2838	27.5479	26.3423	28.9676	40	22.2038	29.7934	27.0464	40	40	40	26.3551	40	25.4993	29.4808	29.6082	25.3774	19.5286	29.2082	23.0213	25.3394	22.3906	23.8757	25.2417	24.4503	40	26.1047	24.7897	24.8141	27.9046	26.0537	24.398	24.5112	24.2587	23.7187	26.0421	25.751	40	40	23.0413	25.1915	24.1925	26.5633	25.3702	40	40	40
002883_HSA-MIR-1274A_B	12.8344	13.1296	16.3243	14.0491	16.757	13.6623	40	18.1523	17.3754	13.6078	14.6924	15.563	14.7737	14.975	14.8296	14.8659	15.2855	20.3475	18.4523	14.7431	16.8069	17.5927	18.1891	16.0047	17.5122	17.7345	40	18.2803	15.3582	15.771	15.6531	14.3055	17.1699	14.8923	15.0534	40	15.8129	17.3525	40	13.7683	13.4851	14.5928	40	11.7975	40	40	15.3787	40	15.4284
002884_HSA-MIR-1274B_B	7.72558	7.66661	10.2207	8.53988	11.3494	8.46648	12.0391	12.4364	11.7078	8.42421	9.56775	10.229	9.55399	9.93619	9.5883	9.37875	9.8634	13.9232	13.0578	11.2793	11.5975	11.94	12.4381	10.6167	11.8169	12.384	11.1696	12.5773	9.7734	10.5319	10.4611	8.70323	11.8231	10.4859	9.65707	11.1666	11.7914	11.7418	11.4491	9.1606	7.11733	8.94967	8.91645	40	7.74819	40	9.80262	9.4925	9.67222
002893_HSA-MIR-1247_B	40	40	25.2437	22.7315	22.4367	40	40	19.7835	24.1546	40	23.5326	21.1402	20.9488	21.7419	21.6422	40	25.6778	24.7452	21.5255	18.8088	22.3037	40	20.827	23.3025	22.4074	21.7602	22.5362	23.4647	40	40	22.2627	19.0135	21.4092	21.7208	22.0226	21.8478	21.754	40	22.5015	21.8635	19.6862	40	40	40	40	22.0672	40	40	40
002895_HSA-MIR-720_B	9.9573	10.7407	12.463	11.3828	14.4397	10.8363	15.3578	15.5666	13.7414	10.634	12.5948	12.6544	11.3625	12.3274	13.5819	10.4454	12.534	14.7004	17.2666	13.6249	13.328	14.9979	15.9911	13.5022	13.5481	15.8576	12.9341	13.5444	11.7763	12.026	12.5649	12.5755	15.4031	13.107	13.8764	40	14.9759	14.8394	40	12.5338	11.3368	10.7123	10.6864	40	40	40	11.2501	11.8012	11.3597
002896_HSA-MIR-1260_B	16.9713	17.2971	19.9142	18.7683	18.5796	18.7774	40	40	19.7735	18.3454	18.6333	40	18.6732	18.8032	19.2805	18.699	20.0055	20.47	40	40	18.7219	40	40	19.4822	18.6805	40	18.7533	19.6969	18.8242	17.9426	17.9896	19.655	40	18.7608	40	40	40	40	40	40	17.6186	40	40	17.0416	40	40	16.9353	40	18.812
[truncated: 42 more columns]
